# Supplementary material for: Adverse childhood experiences and fronto-subcortical structures in the developing brain
Source: Front Psychiatry. 2022 Oct 6;13:955871. doi: 10.3389/fpsyt.2022.955871 (PMC9582338; doi:10.3389/fpsyt.2022.955871)
Supplement: Supplementary file 1 [file Data_Sheet_1.xlsx]

## Sheet: README
	Adverse childhood experiences and fronto-subcortical brain structures in YOUth
	Supplementary tables S1 to S5
	Guide to sheets
	Table S1. Results for the effect of the adverse childhood experiences on the T1-weighted brain measures in the regions-of-interest	Table S1
	Table S2. Results for the effect of the adverse childhood experiences on the diffusion-weighted brain measures in the regions-of-interest	Table S2
	Table S3. Results for the effect of the adverse childhood experiences on the T1-weighted brain measures in the regions-of-interest after correction for global brain measures*	Table S3
	Table S4. Results for the effect of the adverse childhood experiences on the T1-weighted global brain measures	Table S4
	Table S5. Results for the effect of the adverse childhood experiences on the diffusion-weighted global brain measures	Table S5
	*ICV for subcortical volumes; Total cortical surface area for regional surface area; Average cortical thickness for regional cortical thickness
	Guide to column headers
	General information
	Adverse childhood experience used as dichotomous independent variable in the linear model in addition to age and sex	Adverse childhood experience
	Type of regional or global brain measure	Brain measure
	Hemisphere	Hemisphere
	Region of interest	Region of interest
	Model fit
	Degrees of freedom	DF
	Residual standard error	Residual_SE
	Multiple R squared	Mulitple_R2
	Adjusted R squared	Adjusted_R2
	F statistic	F
	Effects of interest
	t-statistic for the adverse childhood experience	t_ACE
	t-statistic for age	t_age
	t-statistic for sex	t_sex
	t-statistic for DWI aquistion protocol (only in Tables S2 & S5)	t_DWIprotocol
	t-statistic for global brain measure as independent variable (only in Table S3)	t_global_brain
	uncorrected p-value for the adverse childhood experience	p_uncorr_ACE
	uncorrected p-value for age	p_uncorr_age
	uncorrected p-value for sex	p_uncorr_sex
	uncorrected p-value for DWI aquistion protocol (only in Tables S2 & S5)	p_uncorr_DWIprotocol
	uncorrected p-value for global brain measure as independent variable (only in Table S3)	p_uncorr_global_brain
	p-value for adverse childhood experience adjusted for the False Discovery Rate	p_FDR_ACE
	standardized beta for the adverse childhood experience	beta_ACE
	standardized beta for age	beta_age
	standardized beta for sex	beta_sex
	standardized beta for DWI aquistion protocol (only in Tables S2 & S5)	beta_DWIprotocol
	standardized beta for global brain measure as independent variable (only in Table S3)	beta_global_brain
	standard error for the adverse childhood experience	SE_ACE
	standard error for age	SE_age
	standard error for sex	SE_sex
	standard error for DWI aquistion protocol (only in Tables S2 & S5)	SE_DWIprotocol
	standard error for global brain measure as independent variable (only in Table S3)	SE_global_brain
	lower bound of 95% confidence interval for the adverse childhood experience	CI95_lower_ACE
	upper bound of 95% confidence interval for the adverse childhood experience	CI95_upper_ACE
	lower bound of 95% confidence interval for age	CI95_lower_age
	upper bound of 95% confidence interval for age	CI95_upper_age
	lower bound of 95% confidence interval for sex	CI95_lower_sex
	upper bound of 95% confidence interval for sex	CI95_upper_sex
	lower bound of 95% confidence interval for DWI aquistion protocol (only in Tables S2 & S5)	CI95_lower_DWIprotocol
	upper bound of 95% confidence interval for DWI aquistion protocol (only in Tables S2 & S5)	CI95_upper_DWIprotocol
	lower bound of 95% confidence interval for global brain measure as independent variable (only in Table S3)	CI95_lower_global_brain
	upper bound of 95% confidence interval for global brain measure as independent variable (only in Table S3)	CI95_upper_global_brain
	Results of the non-parametric bootstrapping of the residuals
	Mean effect of adverse childhood experience in 5000 samples (compare to standardized beta)	NPB_mean_ACE
	Mean effect of age in 5000 samples (compare to standardized beta)	NPB_mean_age
	Mean effect of sex in 5000 samples (compare to standardized beta)	NPB_mean_sex
	Mean effect of DWI acquisition protocol in 5000 samples (compare to standardized beta) (only in Tables S2 & S5)	NPB_mean_DWIprotocol
	Mean effect of global brain measures in 5000 samples (compare to standardized beta) (only in Table S3)	NPB_mean_global_brain
	Standard deviation adverse childhood experience in 5000 samples (compare to standard error)	NPB_sd_ACE
	Standard deviation age in 5000 samples (compare to standard error)	NPB_sd_age
	Standard deviation sex in 5000 samples (compare to standard error)	NPB_sd_sex
	Standard deviation DWI acquisition protocol in 5000 samples (compare to standard error) (only in Tables S2 & S5)	NPB_sd_DWIprotocol
	Standard deviation global brain measures in 5000 samples (compare to standard error) (only in Table S3)	NPB_sd_global_brain
	lower bound of 95% confidence interval for the adverse childhood experience (compare to regular 95% confidence interval)	NPB_CI95_lower_ACE
	upper bound of 95% confidence interval for the adverse childhood experience (compare to regular 95% confidence interval)	NPB_CI95_upper_ACE
	lower bound of 95% confidence interval for age (compare to regular 95% confidence interval)	NPB_CI95_lower_age
	upper bound of 95% confidence interval for age (compare to regular 95% confidence interval)	NPB_CI95_upper_age
	lower bound of 95% confidence interval for sex (compare to regular 95% confidence interval)	NPB_CI95_lower_sex
	upper bound of 95% confidence interval for sex (compare to regular 95% confidence interval)	NPB_CI95_upper_sex
	lower bound of 95% confidence interval for DWI aquistion protocol (compare to regular 95% confidence interval) (only in Tables S2 & S5)	NPB_CI95_lower_DWIprotocol
	upper bound of 95% confidence interval for DWI aquistion protocol (compare to regular 95% confidence interval) (only in Tables S2 & S5)	NPB_CI95_upper_DWIprotocol
	lower bound of 95% confidence interval for global brain measure as independent variable (compare to regular 95% confidence interval) (only in Table S3)	NPB_CI95_lower_global_brain
	upper bound of 95% confidence interval for global brain measure as independent variable (compare to regular 95% confidence interval) (only in Table S3)	NPB_CI95_upper_global_brain

## Sheet: S1_T1w_ROI_measures
Adverse childhood experience	Brain measure	Hemisphere	Region of interest	DF	Residual_SE	Mulitple_R2	Adjusted_R2	F	t_ACE	t_age	t_sex	p_uncorr_ACE	p_uncorr_age	p_uncorr_sex	p_FDR_ACE	beta_ACE	beta_age	beta_sex	SE_ACE	SE_age	SE_sex	CI95_lower_ACE	CI95_upper_ACE	CI95_lower_age	CI95_upper_age	CI95_lower_sex	CI95_upper_sex	NPB_mean_ACE	NPB_mean_age	NPB_mean_sex	NPB_sd_ACE	NPB_sd_age	NPB_sd_sex	NPB_CI95_lower_ACE	NPB_CI95_upper_ACE	NPB_CI95_lower_age	NPB_CI95_upper_age	NPB_CI95_lower_sex	NPB_CI95_upper_sex
Substance abuse in the family	Cortical surface area	Left	superior frontal gyrus	781	0.889038	0.212636	0.209611	70.3057	3.72412	2.74166	-13.6971	0.000210097	0.0062528	1.98904e-38	0.00770819	0.118253	0.0870629	-0.434966	0.0317533	0.0317556	0.0317561	0.0559211	0.180585	0.0247265	0.149399	-0.497303	-0.372628	0.117702	0.0871712	-0.435967	0.0319348	0.0318384	0.0314257	0.0549647	0.181196	0.0238667	0.149367	-0.497081	-0.373213
Substance abuse in the family	Cortical surface area	Left	pars triangularis	781	0.936679	0.125989	0.122632	37.5271	3.61371	2.18196	-9.67487	0.000321174	0.02941	5.48575e-21	0.00770819	0.120896	0.0730023	-0.3237	0.0334549	0.0334573	0.0334578	0.0552243	0.186569	0.00732553	0.138679	-0.389378	-0.258022	0.12145	0.0726237	-0.323802	0.0333661	0.0335758	0.0332173	0.0570615	0.188138	0.00691971	0.139546	-0.387045	-0.257851
Substance abuse in the family	Cortical surface area	Right	superior frontal gyrus	781	0.896106	0.200066	0.196994	65.1104	3.40907	1.8204	-13.3757	0.000685271	0.0690804	6.87567e-37	0.0109643	0.10911	0.0582675	-0.428136	0.0320058	0.032008	0.0320085	0.0462824	0.171937	-0.00456447	0.121099	-0.490969	-0.365303	0.10845	0.0592166	-0.428892	0.0315113	0.0317292	0.0313498	0.0479462	0.171255	-0.00371595	0.123787	-0.489342	-0.366432
Substance abuse in the family	Cortical surface area	Left	rostral middle frontal gyrus	781	0.894652	0.20266	0.199597	66.169	3.1627	2.85499	-13.3624	0.00162357	0.00441787	7.94831e-37	0.0194829	0.10106	0.0912344	-0.427018	0.0319538	0.0319561	0.0319566	0.0383349	0.163786	0.0285044	0.153964	-0.489749	-0.364287	0.101495	0.0906758	-0.427021	0.0322032	0.0311956	0.0318895	0.0385579	0.167571	0.0283671	0.150201	-0.489626	-0.364372
Substance abuse in the family	Cortical surface area	Right	caudal anterior cingulate cortex	781	0.962246	0.0776261	0.074083	21.9094	2.91829	2.09703	-7.21557	0.00362064	0.0363122	1.27295e-12	0.0347582	0.100296	0.0720758	-0.248006	0.034368	0.0343705	0.034371	0.0328312	0.167761	0.00460636	0.139545	-0.315477	-0.180536	0.100001	0.0717595	-0.246457	0.0339135	0.0342686	0.0340776	0.0366548	0.168921	0.00338239	0.137825	-0.313732	-0.18055
Change in household composition	Cortical thickness	Left	pars opercularis	781	0.989431	0.0247727	0.0210266	6.61297	-2.98109	-3.26799	0.977266	0.00296144	0.00113049	0.32874	0.0710746	-0.105428	-0.115565	0.0345435	0.0353656	0.0353626	0.0353471	-0.174851	-0.0360052	-0.184982	-0.0461478	-0.034843	0.10393	-0.104771	-0.115817	0.0338267	0.0357877	0.0355468	0.0353864	-0.174013	-0.0338052	-0.183733	-0.0452937	-0.0345858	0.10445
Change in household composition	Cortical thickness	Left	pars triangularis	781	0.988954	0.0257133	0.0219709	6.87071	-3.00415	-2.96441	1.86018	0.00274839	0.00312491	0.0632353	0.0710746	-0.106192	-0.104779	0.0657204	0.0353485	0.0353456	0.0353301	-0.175582	-0.0368027	-0.174162	-0.0353952	-0.00363272	0.135073	-0.105698	-0.104244	0.0656977	0.0348269	0.0354994	0.0353925	-0.174429	-0.0391263	-0.173219	-0.0358857	-0.00456885	0.134801
Substance abuse in the family	Cortical surface area	Left	pars orbitalis	781	0.927874	0.142344	0.139049	43.2071	2.51384	2.32939	-10.8028	0.0121425	0.0200927	1.89327e-25	0.0971402	0.0833097	0.0772023	-0.35804	0.0331404	0.0331427	0.0331433	0.0182549	0.148364	0.0121428	0.142262	-0.423101	-0.29298	0.0834456	0.0771193	-0.358484	0.0330839	0.0327166	0.0331336	0.0201676	0.149597	0.0130057	0.140965	-0.422531	-0.292713
Any adverse childhood experience	Subcortical volume	Left	amygdala	700	0.885431	0.219357	0.216011	65.5655	2.50475	4.28448	-13.0242	0.01248	2.08801e-05	7.06082e-35	0.108333	0.0836526	0.143099	-0.435001	0.0333976	0.0333994	0.0333994	0.0180811	0.149224	0.0775241	0.208674	-0.500576	-0.369426	0.083025	0.143135	-0.435053	0.033334	0.0334698	0.0332271	0.0172182	0.146228	0.077788	0.209409	-0.500356	-0.369703
Any adverse childhood experience	Subcortical volume	Right	amygdala	700	0.905443	0.183671	0.180172	52.4991	2.43782	2.61286	-11.964	0.0150238	0.00917155	3.81173e-30	0.108333	0.0832576	0.0892404	-0.408623	0.0341524	0.0341543	0.0341543	0.0162041	0.150311	0.0221832	0.156297	-0.47568	-0.341566	0.0827427	0.0897642	-0.409615	0.0338873	0.0337311	0.0339211	0.0165992	0.149254	0.0245429	0.157628	-0.475703	-0.34245
Any adverse childhood experience	Subcortical volume	Left	putamen	700	0.904601	0.185189	0.181697	53.0318	2.37006	0.883205	-12.3191	0.0180555	0.377428	1.05752e-31	0.108333	0.0808678	0.0301372	-0.420358	0.0341207	0.0341225	0.0341225	0.0138768	0.147859	-0.0368575	0.0971319	-0.487353	-0.353363	0.0819843	0.029973	-0.420155	0.0337924	0.0338331	0.0342813	0.0142032	0.149256	-0.0359526	0.0968547	-0.487622	-0.353857
Any adverse childhood experience	Subcortical volume	Right	putamen	700	0.901514	0.19074	0.187272	54.9961	2.83813	1.1763	-12.4245	0.0046693	0.239874	3.60299e-32	0.108333	0.0965084	0.0400014	-0.422507	0.0340042	0.0340061	0.0340061	0.0297459	0.163271	-0.0267647	0.106767	-0.489274	-0.355741	0.0965314	0.0402612	-0.422116	0.0341382	0.0340904	0.0334344	0.0289714	0.164463	-0.0263386	0.107935	-0.486745	-0.358307
Any adverse childhood experience	Subcortical volume	Right	pallidum	700	0.928354	0.141837	0.138159	38.5654	2.43411	3.3207	-9.8585	0.0151776	0.000944513	1.47744e-21	0.108333	0.0852342	0.116286	-0.34523	0.0350166	0.0350185	0.0350185	0.016484	0.153984	0.0475321	0.18504	-0.413984	-0.276476	0.0856304	0.116174	-0.346077	0.034978	0.0350496	0.0352193	0.0177557	0.154147	0.0465634	0.183585	-0.414342	-0.278616
Any adverse childhood experience	Subcortical volume	Right	accumbens	700	0.958033	0.0860891	0.0821724	21.9797	2.39546	-0.392227	-7.73197	0.016861	0.69501	3.69172e-14	0.108333	0.0865627	-0.0141743	-0.279418	0.0361361	0.036138	0.036138	0.0156146	0.157511	-0.0851262	0.0567776	-0.35037	-0.208466	0.0859551	-0.0135343	-0.279378	0.035987	0.0363537	0.0365865	0.0162543	0.157298	-0.0852094	0.0565511	-0.352367	-0.20709
Any adverse childhood experience	Subcortical volume	Left	caudatus	700	0.961935	0.0786305	0.0746818	19.9129	2.53408	0.753319	-7.22498	0.0114914	0.451512	1.31282e-12	0.108333	0.0919445	0.0273343	-0.26216	0.0362832	0.0362852	0.0362852	0.0207075	0.163181	-0.0439065	0.0985752	-0.333401	-0.190919	0.0912006	0.0278393	-0.262582	0.0354009	0.0358682	0.0359101	0.022589	0.160852	-0.0430698	0.0990941	-0.333866	-0.192237
Any adverse childhood experience	Subcortical volume	Right	caudatus	700	0.956141	0.089696	0.0857947	22.9913	2.73029	0.808375	-7.76086	0.00648698	0.41915	2.99394e-14	0.108333	0.0984672	0.0291554	-0.279908	0.0360647	0.0360666	0.0360666	0.0276592	0.169275	-0.0416564	0.0999671	-0.35072	-0.209097	0.0985148	0.0293283	-0.280214	0.0360405	0.0355512	0.0359904	0.0279609	0.169344	-0.0407205	0.0993648	-0.349552	-0.208418
Any adverse childhood experience	Subcortical volume	Left	hippocampus	700	0.918497	0.159963	0.156363	44.4322	2.2538	2.78287	-10.9089	0.0245172	0.00553331	1.06875e-25	0.117683	0.0780825	0.0964172	-0.377956	0.0346448	0.0346467	0.0346467	0.0100623	0.146103	0.0283933	0.164441	-0.44598	-0.309932	0.0783686	0.0958606	-0.378121	0.0343782	0.0341943	0.0342597	0.01047	0.144594	0.0285541	0.163021	-0.446555	-0.312845
Any adverse childhood experience	Subcortical volume	Left	pallidum	700	0.931653	0.135727	0.132023	36.6432	2.28081	3.50744	-9.53399	0.0228594	0.000481344	2.43628e-20	0.117683	0.08015	0.123262	-0.335052	0.035141	0.0351429	0.0351429	0.0111555	0.149144	0.0542635	0.19226	-0.40405	-0.266054	0.0797138	0.123651	-0.335813	0.0347499	0.0345435	0.0341429	0.010303	0.145181	0.0570784	0.190849	-0.405759	-0.270046
Change in housing	Subcortical volume	Right	accumbens	781	0.957623	0.0864676	0.0829585	24.6411	2.94362	-0.171256	-8.15575	0.00334015	0.864067	1.38105e-15	0.160327	0.100769	-0.00586115	-0.279069	0.0342332	0.0342245	0.0342174	0.0335695	0.167969	-0.0730441	0.0613218	-0.346238	-0.2119	0.100928	-0.00604121	-0.278603	0.0346758	0.0340124	0.0344701	0.0335563	0.169727	-0.0728832	0.0619078	-0.345292	-0.212818
Any adverse childhood experience	Subcortical volume	Right	hippocampus	700	0.917433	0.161908	0.158316	45.0768	2.00039	2.28989	-11.168	0.0458438	0.0223241	9.17075e-27	0.200046	0.0692229	0.0792454	-0.386485	0.0346047	0.0346066	0.0346065	0.00128151	0.137164	0.0113003	0.14719	-0.45443	-0.31854	0.0699525	0.0785684	-0.386158	0.0342386	0.0341961	0.0349128	0.00187773	0.136304	0.0116702	0.145938	-0.454227	-0.31831
Any adverse childhood experience	Subcortical volume	Left	accumbens	700	0.953439	0.0948334	0.0909541	24.4461	1.87993	0.255697	-8.32797	0.0605325	0.79826	4.32153e-16	0.24213	0.0676076	0.00919608	-0.299513	0.0359628	0.0359647	0.0359647	-0.00300028	0.138215	-0.0614156	0.0798077	-0.370125	-0.228902	0.0674639	0.00890305	-0.299171	0.0359044	0.0355703	0.0359952	-0.0027625	0.138794	-0.0599558	0.0818381	-0.368192	-0.229853
Substance abuse in the family	Cortical surface area	Right	rostral anterior cingulate cortex	781	0.942369	0.115339	0.111941	33.9414	1.95786	2.11203	-9.62433	0.0506017	0.0350006	8.52059e-21	0.249854	0.065898	0.071092	-0.323965	0.0336581	0.0336605	0.033661	-0.00017308	0.131969	0.00501631	0.137168	-0.390041	-0.257888	0.0660629	0.0719071	-0.324323	0.0335605	0.0334793	0.0332886	0.00188896	0.133131	0.00556259	0.137261	-0.388846	-0.257432
Substance abuse in the family	Cortical surface area	Right	lateral orbitofrontal cortex	781	0.912596	0.170355	0.167169	53.4557	1.93963	4.5293	-11.5854	0.0527848	6.84218e-06	9.40686e-29	0.249854	0.0632216	0.147642	-0.377655	0.0325947	0.032597	0.0325975	-0.000762029	0.127205	0.0836537	0.21163	-0.441644	-0.313666	0.0629649	0.14731	-0.378804	0.0322783	0.0324396	0.0322089	0.000809404	0.125895	0.0847782	0.21113	-0.441614	-0.316259
Substance abuse in the family	Cortical surface area	Right	medial orbitofrontal cortex	781	0.906037	0.182238	0.179097	58.0152	1.90415	3.37824	-12.5449	0.0572582	0.000765657	5.10051e-33	0.249854	0.0616191	0.109329	-0.405995	0.0323605	0.0323627	0.0323633	-0.00190468	0.125143	0.0458009	0.172857	-0.469524	-0.342466	0.0612838	0.109263	-0.406879	0.03238	0.0322842	0.0323035	-0.000604168	0.125744	0.0474139	0.173443	-0.47189	-0.346062
Substance abuse in the family	Subcortical volume	Left	pallidum	781	0.939412	0.120882	0.117505	35.7967	2.01244	3.72067	-9.39178	0.0445166	0.000212937	6.31544e-20	0.249854	0.0675223	0.124846	-0.315145	0.0335525	0.0335549	0.0335554	0.00165856	0.133386	0.0589781	0.190715	-0.381014	-0.249275	0.0680538	0.1251	-0.315288	0.0334168	0.0334808	0.0337433	0.00380959	0.134648	0.0585907	0.190457	-0.379998	-0.24883
Substance abuse in the family	Cortical surface area	Right	pars triangularis	781	0.938195	0.123158	0.11979	36.5656	2.08667	2.44827	-9.91505	0.0372421	0.0145732	6.60774e-22	0.249854	0.0699221	0.0820451	-0.332272	0.033509	0.0335114	0.0335119	0.00414374	0.135701	0.016262	0.147828	-0.398057	-0.266488	0.0705847	0.0819501	-0.332504	0.0340755	0.0336412	0.0339064	0.00697803	0.138865	0.017254	0.148274	-0.399701	-0.264926
Substance abuse in the family	Cortical surface area	Left	lateral orbitofrontal cortex	781	0.924055	0.149389	0.146122	45.7213	1.72505	4.22378	-10.7121	0.0849146	2.68562e-05	4.46229e-25	0.266095	0.0569334	0.139411	-0.353572	0.033004	0.0330063	0.0330068	-0.00785361	0.12172	0.0746197	0.204203	-0.418364	-0.288779	0.0574895	0.139974	-0.353634	0.0333901	0.0326908	0.0327554	-0.00952369	0.12258	0.0767931	0.203863	-0.417036	-0.289933
Substance abuse in the family	Cortical thickness	Left	superior frontal gyrus	781	0.990289	0.0230806	0.0193281	6.15062	-1.64942	-2.87937	2.68222	0.0994631	0.0040936	0.00746817	0.266095	-0.0583395	-0.10185	0.0948772	0.0353696	0.0353721	0.0353727	-0.12777	0.0110913	-0.171285	-0.0324139	0.0254404	0.164314	-0.0585911	-0.102394	0.0946628	0.0353888	0.0353797	0.0353339	-0.129117	0.0102951	-0.171564	-0.0343789	0.0258958	0.163446
Substance abuse in the family	Subcortical volume	Right	caudatus	781	0.962471	0.0771935	0.0736488	21.7771	1.69402	0.929571	-7.82011	0.09066	0.35288	1.70989e-14	0.266095	0.0582338	0.0319573	-0.268848	0.0343761	0.0343785	0.0343791	-0.00924666	0.125714	-0.035528	0.0994425	-0.336334	-0.201362	0.0579687	0.0323994	-0.268553	0.03409	0.0342864	0.0343105	-0.00663729	0.126756	-0.034082	0.0989268	-0.336851	-0.201065
Substance abuse in the family	Cortical surface area	Right	rostral middle frontal gyrus	781	0.898373	0.196014	0.192926	63.4701	1.79955	3.10611	-13.2632	0.0723179	0.00196424	2.34772e-36	0.266095	0.0577416	0.0996718	-0.425608	0.0320867	0.032089	0.0320895	-0.00524484	0.120728	0.0366809	0.162663	-0.4886	-0.362616	0.0579264	0.100082	-0.425891	0.03143	0.0322179	0.0320214	-0.000801192	0.121836	0.0369108	0.162705	-0.489189	-0.364838
Substance abuse in the family	Cortical thickness	Left	rostral middle frontal gyrus	781	0.994443	0.0148671	0.011083	3.92881	-1.6635	-2.83533	0.965271	0.0966141	0.00469607	0.334708	0.266095	-0.0590841	-0.100713	0.0342875	0.035518	0.0355205	0.0355211	-0.128806	0.010638	-0.17044	-0.0309856	-0.0354406	0.104016	-0.0592056	-0.0999711	0.0338694	0.0349595	0.0352785	0.0360466	-0.127291	0.0102823	-0.169903	-0.0301773	-0.0361364	0.10614
Substance abuse in the family	Cortical surface area	Left	pars opercularis	781	0.966653	0.0691584	0.0655829	19.3419	1.79132	1.68195	-7.17159	0.0736294	0.0929777	1.72221e-12	0.266095	0.061846	0.0580743	-0.247624	0.0345254	0.0345279	0.0345284	-0.0059276	0.12962	-0.00970416	0.125853	-0.315403	-0.179844	0.0623401	0.0578163	-0.247086	0.0341471	0.0338882	0.0339903	-0.00365504	0.132623	-0.0095927	0.124292	-0.313324	-0.180827
Substance abuse in the family	Cortical surface area	Right	pars orbitalis	781	0.892703	0.206132	0.203082	67.5967	1.64785	2.74407	-13.8213	0.0997858	0.00620742	4.98784e-39	0.266095	0.0525404	0.0874988	-0.440721	0.0318842	0.0318864	0.0318869	-0.0100485	0.115129	0.0249055	0.150092	-0.503315	-0.378126	0.0514366	0.0868292	-0.441116	0.0314517	0.0318601	0.0319945	-0.00791295	0.114426	0.0242834	0.148461	-0.503158	-0.37809
Physical health problems in the family	Subcortical volume	Right	hippocampus	781	0.923189	0.150983	0.147722	46.2958	1.73186	2.71279	-11.32	0.0836931	0.0068188	1.2949e-27	0.267908	0.057107	0.0894541	-0.373306	0.0329744	0.0329749	0.0329776	-0.00762185	0.121836	0.0247241	0.154184	-0.438041	-0.30857	0.0575245	0.0898264	-0.372633	0.0324109	0.0328782	0.033298	-0.00742696	0.122567	0.0252768	0.153797	-0.437161	-0.306164
Physical health problems in the family	Subcortical volume	Left	amygdala	781	0.890958	0.209231	0.206193	68.8821	1.88042	4.8445	-13.3572	0.0604221	1.53099e-06	8.41474e-37	0.267908	0.059841	0.15417	-0.42511	0.0318231	0.0318237	0.0318263	-0.00262799	0.12231	0.0916997	0.21664	-0.487586	-0.362635	0.0597779	0.154712	-0.425448	0.0317529	0.032099	0.0316097	-0.00210003	0.121888	0.0909002	0.216704	-0.48738	-0.363752
Physical health problems in the family	Subcortical volume	Right	amygdala	781	0.909503	0.17597	0.172804	55.5936	1.72732	3.3824	-12.3163	0.0845064	0.00075432	5.55452e-32	0.267908	0.0561127	0.109881	-0.400141	0.0324855	0.0324861	0.0324887	-0.00765653	0.119882	0.0461106	0.173651	-0.463916	-0.336365	0.0561541	0.11003	-0.40034	0.0328459	0.0323739	0.0321366	-0.00937854	0.119081	0.0472689	0.173075	-0.464267	-0.337351
Physical health problems in the family	Cortical surface area	Left	rostral anterior cingulate cortex	781	0.950907	0.0992357	0.0957757	28.6805	2.4141	2.2618	-8.66615	0.0160033	0.0239839	2.55454e-17	0.267908	0.0819933	0.076822	-0.29437	0.0339644	0.033965	0.0339677	0.015321	0.148666	0.0101485	0.143495	-0.361048	-0.227691	0.0825875	0.0756498	-0.295367	0.0339093	0.0343113	0.0334294	0.0150372	0.149439	0.00761201	0.144569	-0.360143	-0.231357
Physical health problems in the family	Cortical thickness	Right	rostral anterior cingulate cortex	781	0.984009	0.0354307	0.0317255	9.56259	1.91119	-4.22589	2.57717	0.0563457	2.66107e-05	0.0101437	0.267908	0.0671721	-0.148529	0.090588	0.0351467	0.0351473	0.0351502	-0.00182111	0.136165	-0.217523	-0.0795344	0.0215879	0.159588	0.0664313	-0.148681	0.0904759	0.0352164	0.0344881	0.0350288	-0.00259625	0.1339	-0.215377	-0.0830282	0.0233733	0.157463
Physical health problems in the family	Cortical thickness	Left	medial orbitofrontal cortex	781	0.96499	0.0723568	0.0687935	20.3062	-2.00122	-7.13786	-2.54487	0.0457143	2.16909e-12	0.0111231	0.267908	-0.0689769	-0.246028	-0.0877238	0.0344674	0.034468	0.0344708	-0.136637	-0.00131713	-0.313689	-0.178367	-0.15539	-0.0200574	-0.0692104	-0.246562	-0.0870436	0.0349164	0.0344797	0.0341481	-0.137326	-0.0014601	-0.313432	-0.179216	-0.152734	-0.0201317
Physical health problems in the family	Subcortical volume	Left	pallidum	781	0.937693	0.124096	0.120731	36.8833	2.63259	3.72511	-9.46173	0.00864102	0.000209283	3.4711e-20	0.267908	0.0881719	0.124765	-0.316928	0.0334924	0.033493	0.0334957	0.022426	0.153918	0.0590183	0.190512	-0.38268	-0.251175	0.0878703	0.12581	-0.316604	0.0335171	0.0334721	0.0328243	0.0221862	0.155999	0.0609904	0.190733	-0.380922	-0.251902
Physical health problems in the family	Subcortical volume	Right	pallidum	781	0.939601	0.120529	0.117151	35.678	1.77083	3.55808	-9.52424	0.0769797	0.000396118	2.02731e-20	0.267908	0.0594299	0.119413	-0.31967	0.0335605	0.0335611	0.0335639	-0.00644969	0.125309	0.0535326	0.185294	-0.385556	-0.253784	0.0595042	0.119705	-0.318736	0.0338599	0.0331318	0.033843	-0.00909709	0.124974	0.054085	0.183321	-0.383426	-0.251945
Physical health problems in the family	Subcortical volume	Left	accumbens	781	0.951451	0.0982045	0.0947405	28.35	2.083	0.603391	-8.98172	0.0375756	0.546424	1.96736e-18	0.267908	0.0707884	0.0205059	-0.305263	0.0339838	0.0339844	0.0339872	0.00407799	0.137499	-0.0462057	0.0872175	-0.37198	-0.238546	0.0710366	0.0209973	-0.304671	0.0339709	0.0337758	0.0338376	0.00328495	0.136867	-0.0437092	0.0871453	-0.36958	-0.239002
Physical health problems in the family	Subcortical volume	Right	accumbens	781	0.961046	0.0799248	0.0763906	22.6146	1.74628	-0.0629129	-8.07211	0.081155	0.949852	2.60642e-15	0.267908	0.0599438	-0.00215962	-0.277115	0.0343265	0.0343271	0.0343299	-0.00743935	0.127327	-0.069544	0.0652247	-0.344505	-0.209725	0.059593	-0.00147904	-0.276076	0.0343309	0.0340642	0.0339786	-0.00645357	0.126012	-0.0667245	0.0667237	-0.343826	-0.210034
Physical health problems in the family	Cortical surface area	Left	caudal anterior cingulate cortex	781	0.986345	0.0308465	0.0271237	8.28595	1.95187	0.38746	-4.59189	0.0513103	0.698521	5.11813e-06	0.267908	0.0687648	0.0136505	-0.161789	0.0352302	0.0352308	0.0352336	-0.000392198	0.137922	-0.0555077	0.0828087	-0.230953	-0.0926252	0.0684358	0.0129968	-0.162331	0.0344031	0.0355584	0.035055	0.00147976	0.137725	-0.0576732	0.0828759	-0.231003	-0.0931534
Physical health problems in the family	Cortical thickness	Left	caudal anterior cingulate cortex	781	0.994997	0.01377	0.00998163	3.63483	1.7012	-2.54322	1.166	0.0893028	0.0111754	0.243969	0.267908	0.0604594	-0.0903855	0.0414429	0.0355392	0.0355398	0.0355427	-0.00930425	0.130223	-0.16015	-0.0206207	-0.0283276	0.111213	0.060652	-0.0908389	0.0412266	0.0358884	0.035736	0.0351853	-0.0101476	0.131681	-0.160527	-0.0212579	-0.027832	0.109185
Physical health problems in the family	Cortical thickness	Right	caudal anterior cingulate cortex	781	0.991554	0.0205827	0.0168205	5.47097	1.71462	-2.93137	2.13234	0.0868124	0.00347324	0.0332902	0.267908	0.0607252	-0.10382	0.0755269	0.0354162	0.0354168	0.0354197	-0.00879704	0.130247	-0.173343	-0.0342964	0.0059978	0.145056	0.0604706	-0.103886	0.0747667	0.035125	0.0354907	0.035411	-0.00744749	0.128866	-0.173214	-0.0337034	0.00471885	0.142741
Physical health problems in the family	Cortical thickness	Left	pars opercularis	781	0.99254	0.0186334	0.0148638	4.94301	-1.98634	-3.16347	0.944284	0.0473451	0.00161935	0.345317	0.267908	-0.0704185	-0.112152	0.0334795	0.0354514	0.0354521	0.0354549	-0.14001	-0.000827103	-0.181744	-0.0425589	-0.0361187	0.103078	-0.0702213	-0.112419	0.0336091	0.0358396	0.0355514	0.0353534	-0.141953	-0.00131978	-0.182822	-0.0432577	-0.0336884	0.104225
Physical health problems in the family	Cortical thickness	Right	pars orbitalis	781	0.988276	0.027048	0.0233107	7.23726	-2.17817	-3.15932	2.63657	0.0296916	0.00164231	0.00854128	0.267908	-0.0768876	-0.111523	0.0930778	0.0352991	0.0352997	0.0353026	-0.14618	-0.00759521	-0.180817	-0.0422295	0.0237785	0.162377	-0.0770151	-0.111571	0.0933587	0.0359132	0.0349105	0.0349304	-0.148296	-0.00811786	-0.180052	-0.0428425	0.0268921	0.162908
Physical health problems in the family	Cortical thickness	Left	pars triangularis	781	0.992423	0.0188653	0.0150966	5.00571	-1.8737	-2.85832	1.82191	0.0613445	0.00437228	0.0688515	0.267908	-0.0664176	-0.101321	0.0645879	0.0354472	0.0354479	0.0354507	-0.136001	0.00316554	-0.170906	-0.0317369	-0.00500209	0.134178	-0.0674078	-0.100947	0.0639639	0.0358679	0.0350607	0.0349154	-0.136791	0.00420959	-0.169277	-0.0319378	-0.00609109	0.133378
Substance abuse in the family	Cortical thickness	Left	rostral anterior cingulate cortex	781	0.973585	0.0557602	0.0521332	15.3735	-1.5836	-5.43357	3.67441	0.113689	7.38565e-08	0.000254683	0.287214	-0.0550666	-0.188955	0.127781	0.034773	0.0347755	0.034776	-0.123326	0.013193	-0.257219	-0.120691	0.0595157	0.196047	-0.0551332	-0.189121	0.127957	0.0346054	0.0343494	0.0344994	-0.124183	0.014155	-0.256721	-0.120475	0.0603094	0.195103
Any adverse childhood experience	Cortical thickness	Right	rostral middle frontal gyrus	700	0.984571	0.034756	0.0306192	8.40174	1.72887	-4.59782	-1.15361	0.0842735	5.06589e-06	0.249052	0.311164	0.0642051	-0.170759	-0.0428442	0.0371371	0.0371391	0.0371391	-0.00870826	0.137119	-0.243676	-0.0978416	-0.115761	0.0300731	0.0647092	-0.171181	-0.0423496	0.0369953	0.0371069	0.0369516	-0.00855129	0.135584	-0.242629	-0.0974387	-0.114676	0.0296198
Substance abuse in the family	Cortical thickness	Left	pars opercularis	781	0.993609	0.0165188	0.012741	4.37261	-1.50258	-3.16174	0.903354	0.133352	0.00162891	0.366617	0.320045	-0.0533238	-0.112212	0.0320612	0.0354882	0.0354907	0.0354913	-0.122987	0.0163397	-0.181881	-0.0425438	-0.0376084	0.101731	-0.0535114	-0.111575	0.0329701	0.0352582	0.0357411	0.0356176	-0.121292	0.0159533	-0.18311	-0.0421495	-0.0379797	0.103136
Any adverse childhood experience	Cortical surface area	Left	caudal anterior cingulate cortex	700	0.985057	0.0338044	0.0296636	8.16367	1.65305	0.181546	-4.64168	0.0987693	0.855991	4.12648e-06	0.338638	0.0614196	0.00674579	-0.172473	0.0371554	0.0371574	0.0371574	-0.0115297	0.134369	-0.0662075	0.079699	-0.245426	-0.0995194	0.0603669	0.00660683	-0.172802	0.0368287	0.0372247	0.0371831	-0.0128427	0.133314	-0.0667094	0.0787709	-0.245891	-0.10009
Substance abuse in the family	Cortical thickness	Right	pars opercularis	781	0.994344	0.0150636	0.0112802	3.98153	-1.44717	-2.96845	0.990707	0.148251	0.00308462	0.322136	0.338859	-0.0513954	-0.10543	0.0351875	0.0355145	0.035517	0.0355175	-0.121111	0.0183197	-0.17515	-0.0357102	-0.0345337	0.104909	-0.0517073	-0.105277	0.0349302	0.0347859	0.0353494	0.0355938	-0.120807	0.0185027	-0.173556	-0.0376662	-0.0345578	0.104312
Substance abuse in the family	Cortical surface area	Left	medial orbitofrontal cortex	781	0.942134	0.11578	0.112383	34.088	1.38233	1.63083	-9.84797	0.167266	0.103329	1.19817e-21	0.363433	0.0465149	0.0548809	-0.33141	0.0336497	0.0336521	0.0336526	-0.0195397	0.11257	-0.0111784	0.12094	-0.39747	-0.26535	0.0466296	0.0547357	-0.330577	0.0337556	0.0332612	0.0332684	-0.0176871	0.114054	-0.0102714	0.11964	-0.395672	-0.264865
Substance abuse in the family	Cortical thickness	Right	superior frontal gyrus	781	0.990209	0.0232372	0.0194853	6.19334	-1.36024	-3.17901	2.52583	0.174145	0.00153605	0.0117391	0.363433	-0.0481075	-0.112439	0.0893384	0.0353668	0.0353693	0.0353699	-0.117533	0.0213177	-0.18187	-0.0430093	0.0199072	0.15877	-0.0477546	-0.112938	0.0893523	0.034997	0.0354709	0.035052	-0.116587	0.0205121	-0.181892	-0.0439481	0.0216641	0.15702
Substance abuse in the family	Cortical surface area	Left	rostral anterior cingulate cortex	781	0.953369	0.0945657	0.0910877	27.1898	1.33025	2.25464	-8.60007	0.183824	0.0244324	4.32932e-17	0.367647	0.0452964	0.076778	-0.292866	0.034051	0.0340534	0.0340539	-0.0215459	0.112139	0.00993101	0.143625	-0.359714	-0.226018	0.0453021	0.0772567	-0.29312	0.0341623	0.0334671	0.0342976	-0.0195561	0.112694	0.0103591	0.141451	-0.360598	-0.224233
Accumulated adverse childhood experiences	Cortical surface area	Left	rostral anterior cingulate cortex	700	0.948143	0.104862	0.101025	27.334	2.16554	2.09513	-8.60522	0.0306837	0.0365185	4.99332e-17	0.371423	0.0775325	0.0749288	-0.308122	0.0358029	0.0357634	0.0358064	0.00723856	0.147827	0.00471245	0.145145	-0.378423	-0.237821	0.077273	0.0749841	-0.307856	0.0356371	0.0355265	0.0354939	0.00774293	0.146729	0.00422911	0.144527	-0.377274	-0.239627
Accumulated adverse childhood experiences	Subcortical volume	Left	pallidum	700	0.932359	0.134416	0.130706	36.2341	2.03314	3.52628	-9.63649	0.042415	0.000448926	1.01283e-20	0.371423	0.0715807	0.124012	-0.339304	0.0352069	0.0351681	0.0352104	0.00245685	0.140704	0.0549648	0.19306	-0.408435	-0.270174	0.071683	0.124141	-0.339725	0.0352711	0.0362808	0.0354853	0.00282905	0.141107	0.0523729	0.195994	-0.408026	-0.271577
Accumulated adverse childhood experiences	Subcortical volume	Right	accumbens	700	0.958787	0.08465	0.0807271	21.5783	2.15144	-0.369519	-7.84456	0.0317832	0.711853	1.62625e-14	0.371423	0.0778925	-0.0133636	-0.284039	0.0362049	0.0361649	0.0362084	0.00680933	0.148976	-0.0843683	0.057641	-0.355129	-0.212949	0.0776893	-0.0130162	-0.283896	0.0361609	0.0360311	0.0370676	0.00813177	0.149183	-0.0827869	0.0576119	-0.355768	-0.211009
Accumulated adverse childhood experiences	Cortical surface area	Left	caudal anterior cingulate cortex	700	0.984183	0.0355166	0.0313831	8.59239	1.99502	0.197238	-4.75353	0.0464278	0.843699	2.4273e-06	0.371423	0.0741427	0.00732203	-0.176677	0.0371639	0.0371228	0.0371675	0.00117669	0.147109	-0.0655634	0.0802075	-0.24965	-0.103704	0.0744346	0.00836465	-0.176545	0.0367473	0.0374988	0.0368273	0.00233864	0.147263	-0.0658746	0.0809373	-0.246997	-0.105077
Accumulated adverse childhood experiences	Cortical surface area	Left	pars opercularis	700	0.96372	0.0752063	0.0712429	18.9752	2.16426	1.22402	-7.20313	0.0307817	0.221355	1.5244e-12	0.371423	0.07876	0.0444945	-0.262156	0.0363912	0.036351	0.0363947	0.00731111	0.150209	-0.0268756	0.115864	-0.333612	-0.1907	0.0793586	0.0438716	-0.26146	0.0361991	0.0366942	0.0363128	0.0087444	0.15028	-0.0257643	0.116259	-0.330847	-0.191002
Accumulated adverse childhood experiences	Cortical surface area	Left	pars triangularis	700	0.942106	0.116225	0.112437	30.6855	2.15906	2.08551	-9.17774	0.0311844	0.0373848	4.87141e-19	0.371423	0.0768086	0.07411	-0.32653	0.035575	0.0355357	0.0355784	0.00696216	0.146655	0.00434068	0.143879	-0.396383	-0.256676	0.0761369	0.0741726	-0.325898	0.0354022	0.0353241	0.0359778	0.00950062	0.145871	0.00523206	0.142478	-0.395744	-0.256945
Physical health problems in the family	Cortical surface area	Left	pars triangularis	781	0.943105	0.113956	0.110552	33.4819	1.50829	2.14911	-9.66043	0.131884	0.0319327	6.22263e-21	0.372377	0.050808	0.0723955	-0.325451	0.0336857	0.0336863	0.0336891	-0.0153173	0.116933	0.00626902	0.138522	-0.391582	-0.259319	0.0511639	0.0728326	-0.325355	0.032827	0.0330857	0.0337289	-0.0132434	0.114322	0.00706128	0.138529	-0.391222	-0.259115
Substance abuse in the family	Cortical thickness	Right	caudal anterior cingulate cortex	781	0.9924	0.0189106	0.015142	5.01795	1.26642	-2.92756	2.16486	0.205741	0.00351557	0.0307003	0.395023	0.0448882	-0.103775	0.0767403	0.035445	0.0354475	0.0354481	-0.0246906	0.114467	-0.173359	-0.0341912	0.0071555	0.146325	0.0457264	-0.103559	0.076512	0.0360838	0.0352562	0.0358643	-0.022145	0.120121	-0.17266	-0.034051	0.0066452	0.146374
Change in household composition	Cortical surface area	Left	rostral anterior cingulate cortex	781	0.952464	0.0962828	0.0928114	27.7361	1.80467	2.30997	-8.65321	0.0715111	0.0211499	2.83328e-17	0.397535	0.0614388	0.0786346	-0.294438	0.0340443	0.0340415	0.0340265	-0.00539038	0.128268	0.011811	0.145458	-0.361233	-0.227644	0.0605878	0.0792297	-0.294455	0.0338175	0.0338368	0.0344123	-0.0056194	0.125985	0.0128622	0.145689	-0.360545	-0.226884
Change in household composition	Cortical thickness	Left	superior frontal gyrus	781	0.989822	0.0240021	0.0202531	6.40222	-1.86026	-2.93333	2.73317	0.0632251	0.0034516	0.0064146	0.397535	-0.065815	-0.103771	0.0966479	0.0353796	0.0353766	0.0353611	-0.135265	0.00363527	-0.173216	-0.0343268	0.0272339	0.166062	-0.0663952	-0.104006	0.0962834	0.0352486	0.0358201	0.035745	-0.135327	0.00240714	-0.174669	-0.0332087	0.025985	0.164901
Change in household composition	Subcortical volume	Left	accumbens	781	0.951581	0.0979592	0.0944943	28.2715	2.03109	0.66558	-8.99043	0.042584	0.505876	1.83111e-18	0.397535	0.0690829	0.0226363	-0.305629	0.0340127	0.0340099	0.0339949	0.00231575	0.13585	-0.0441253	0.0893979	-0.372361	-0.238897	0.0690061	0.0232945	-0.305709	0.0341104	0.0342884	0.0340622	0.00434495	0.135371	-0.0433872	0.0898096	-0.371319	-0.239487
Change in household composition	Subcortical volume	Right	accumbens	781	0.959922	0.0820757	0.0785498	23.2776	2.21059	0.00746106	-8.0995	0.0273536	0.994049	2.11825e-15	0.397535	0.0758471	0.000255974	-0.277755	0.0343108	0.034308	0.0342929	0.00849468	0.143199	-0.0670908	0.0676028	-0.345073	-0.210438	0.0752279	-0.000522587	-0.277979	0.0342449	0.0344239	0.0341975	0.00832602	0.142339	-0.0685672	0.0667228	-0.344587	-0.211001
Change in household composition	Cortical thickness	Left	rostral middle frontal gyrus	781	0.993434	0.0168663	0.0130899	4.46619	-2.08831	-2.89878	1.02068	0.0370933	0.00385117	0.307724	0.397535	-0.0741531	-0.102923	0.0362239	0.0355087	0.0355057	0.0354901	-0.143857	-0.00444936	-0.172621	-0.0332253	-0.0334434	0.105891	-0.0744477	-0.10339	0.0361897	0.0352145	0.0345257	0.0351752	-0.14236	-0.00489043	-0.171111	-0.0358765	-0.0334199	0.105109
Change in household composition	Cortical surface area	Left	pars opercularis	781	0.966763	0.0689453	0.0653689	19.2779	1.7405	1.72989	-7.21877	0.0821655	0.0840445	1.24519e-12	0.397535	0.0601436	0.0597721	-0.249317	0.0345554	0.0345525	0.0345373	-0.00768886	0.127976	-0.00805465	0.127599	-0.317114	-0.18152	0.0604306	0.0600784	-0.249167	0.0346917	0.0345881	0.0339709	-0.00854588	0.128106	-0.007197	0.1271	-0.317515	-0.182473
Change in household composition	Cortical thickness	Left	pars orbitalis	781	0.987718	0.0281459	0.0244128	7.53952	-1.73678	-0.404947	4.44085	0.0828198	0.685627	1.02522e-05	0.397535	-0.061316	-0.0142952	0.1567	0.0353044	0.0353014	0.0352859	-0.130619	0.00798666	-0.0835922	0.0550017	0.0874331	0.225966	-0.060673	-0.0137572	0.156344	0.0359374	0.0350076	0.0354978	-0.130563	0.00913336	-0.081566	0.0553629	0.0860361	0.22683
Change in household composition	Cortical surface area	Left	pars triangularis	781	0.942405	0.115271	0.111872	33.9186	1.8545	2.20827	-9.68181	0.064045	0.0275153	5.16325e-21	0.397535	0.0624682	0.0743788	-0.325959	0.0336847	0.0336819	0.0336671	-0.00365515	0.128592	0.00826092	0.140497	-0.392048	-0.25987	0.0625585	0.0747486	-0.325247	0.0338909	0.034089	0.0331144	-0.00564767	0.12954	0.00643213	0.14243	-0.391265	-0.261427
Physical health problems in the family	Subcortical volume	Right	caudatus	781	0.962976	0.0762266	0.0726782	21.4818	1.43152	0.923702	-7.84982	0.152682	0.355927	1.37331e-14	0.398132	0.0492377	0.0317717	-0.270025	0.0343954	0.034396	0.0343988	-0.0182808	0.116756	-0.0357479	0.0992913	-0.33755	-0.202499	0.0492212	0.0310328	-0.26996	0.0342842	0.0338647	0.0342676	-0.0178081	0.116004	-0.034645	0.0969929	-0.336691	-0.202514
Physical health problems in the family	Cortical thickness	Left	rostral middle frontal gyrus	781	0.99493	0.0139031	0.0101152	3.67046	-1.41457	-2.82873	0.998458	0.157594	0.0047931	0.318367	0.398132	-0.0502692	-0.100526	0.0354855	0.0355368	0.0355374	0.0355403	-0.120028	0.0194898	-0.170286	-0.0307655	-0.0342803	0.105251	-0.0505373	-0.10057	0.0355688	0.0351607	0.0356814	0.0351234	-0.119773	0.0180567	-0.17066	-0.0297649	-0.0333577	0.106731
Change in household composition	Cortical thickness	Right	superior frontal gyrus	781	0.989613	0.0244135	0.020666	6.51469	-1.67157	-3.22867	2.57092	0.0950098	0.00129565	0.010327	0.410752	-0.0591269	-0.114195	0.0908912	0.0353721	0.0353692	0.0353536	-0.128563	0.0103087	-0.183625	-0.0447654	0.0214919	0.160291	-0.0599369	-0.114403	0.09076	0.0356575	0.0358144	0.0351829	-0.130732	0.0101107	-0.183818	-0.0450411	0.023856	0.159866
Change in household composition	Cortical surface area	Left	caudal anterior cingulate cortex	781	0.987062	0.0294363	0.0257081	7.89567	1.63388	0.436147	-4.59308	0.102688	0.662851	5.08977e-06	0.410752	0.0576446	0.0153864	-0.161963	0.0352809	0.035278	0.0352625	-0.011612	0.126901	-0.0538645	0.0846373	-0.231184	-0.092743	0.0569031	0.0156399	-0.162122	0.0345527	0.0355027	0.0350661	-0.010562	0.124474	-0.0551845	0.0855375	-0.231513	-0.09497
Change in housing	Cortical thickness	Left	pars triangularis	781	0.991055	0.021568	0.0178096	5.73864	-2.38281	-2.7711	1.86396	0.0174195	0.00571959	0.0627017	0.418067	-0.0844189	-0.0981505	0.0660067	0.0354283	0.0354194	0.035412	-0.153965	-0.0148728	-0.167679	-0.0286221	-0.00350725	0.135521	-0.0848772	-0.098373	0.0669752	0.0345096	0.0351576	0.035817	-0.150491	-0.0172459	-0.167619	-0.0293566	-0.00355246	0.137964
Accumulated adverse childhood experiences	Cortical thickness	Left	superior frontal gyrus	700	0.988496	0.0270459	0.0228761	6.48614	-1.80474	-2.77524	2.96127	0.0715449	0.00566326	0.00316744	0.438655	-0.067365	-0.103476	0.110545	0.0373267	0.0372855	0.0373304	-0.140651	0.00592069	-0.176681	-0.0302715	0.0372523	0.183838	-0.0668225	-0.103655	0.110147	0.0366366	0.0370128	0.0370314	-0.13973	0.00372147	-0.177074	-0.0311808	0.036374	0.182883
Accumulated adverse childhood experiences	Subcortical volume	Left	accumbens	700	0.953651	0.094431	0.0905499	24.3315	1.79485	0.273259	-8.42186	0.0731091	0.784735	2.09396e-16	0.438655	0.0646342	0.00982945	-0.303309	0.0360109	0.0359712	0.0360144	-0.00606819	0.135337	-0.0607948	0.0804537	-0.374018	-0.232599	0.0646995	0.0103805	-0.303331	0.0360232	0.0368171	0.0359713	-0.00570518	0.135058	-0.0615278	0.0815221	-0.374424	-0.234449
Substance abuse in the family	Subcortical volume	Left	hippocampus	781	0.927389	0.14324	0.139949	43.5245	1.13986	3.01148	-10.9099	0.254696	0.00268358	6.83448e-26	0.452793	0.0377555	0.0997567	-0.361402	0.0331231	0.0331254	0.0331259	-0.0272653	0.102776	0.0347312	0.164782	-0.426428	-0.296376	0.0380712	0.100039	-0.361871	0.032305	0.0331225	0.033135	-0.0233003	0.102561	0.0348113	0.165318	-0.427319	-0.297561
Substance abuse in the family	Subcortical volume	Right	pallidum	781	0.940675	0.118516	0.11513	35.002	1.15985	3.55427	-9.47981	0.246464	0.000401816	2.97197e-20	0.452793	0.0389682	0.119423	-0.318526	0.0335976	0.0336	0.0336005	-0.0269841	0.104921	0.0534664	0.18538	-0.384484	-0.252568	0.0388239	0.118972	-0.318933	0.0339344	0.0333203	0.0331822	-0.0259774	0.106959	0.0545079	0.184249	-0.384197	-0.253599
Substance abuse in the family	Subcortical volume	Right	amygdala	781	0.910571	0.174033	0.170861	54.8529	1.07032	3.37826	-12.2698	0.284808	0.0007656	8.99285e-32	0.455692	0.0348092	0.109877	-0.399078	0.0325224	0.0325247	0.0325252	-0.0290324	0.0986509	0.0460308	0.173723	-0.462926	-0.335231	0.034937	0.109818	-0.399127	0.0321833	0.0325561	0.0327057	-0.0272492	0.0982779	0.0453035	0.170485	-0.462054	-0.33459
Substance abuse in the family	Subcortical volume	Left	caudatus	781	0.968131	0.0663088	0.0627223	18.4883	1.09385	0.920557	-7.2857	0.27436	0.357566	7.83647e-13	0.455692	0.0378232	0.0318335	-0.251948	0.0345782	0.0345807	0.0345812	-0.0300541	0.105701	-0.0360486	0.0997156	-0.319832	-0.184065	0.0364932	0.0316057	-0.252052	0.0344447	0.0338334	0.0345659	-0.0287748	0.105986	-0.0360497	0.0968162	-0.320274	-0.184596
Substance abuse in the family	Cortical surface area	Right	pars opercularis	781	0.962276	0.0775685	0.0740253	21.8918	1.07948	2.04607	-7.728	0.280706	0.0410838	3.35903e-14	0.455692	0.0371008	0.0703266	-0.265628	0.0343691	0.0343715	0.0343721	-0.0303659	0.104568	0.00285505	0.137798	-0.3331	-0.198155	0.037033	0.0705542	-0.26596	0.0345749	0.0341706	0.0341899	-0.0278825	0.108199	0.00244257	0.138008	-0.332901	-0.199163
Any adverse childhood experience	Cortical surface area	Right	rostral middle frontal gyrus	700	0.892888	0.206154	0.202752	60.5943	1.45438	2.86751	-13.035	0.146289	0.00426159	6.30327e-35	0.468125	0.0489819	0.0965796	-0.439026	0.0336788	0.0336807	0.0336807	-0.0171418	0.115106	0.0304524	0.162707	-0.505154	-0.372899	0.0493548	0.0966965	-0.438762	0.0341577	0.0335396	0.0332441	-0.0186772	0.115868	0.0330838	0.162028	-0.502849	-0.372428
Physical health problems in the family	Cortical thickness	Left	superior frontal gyrus	781	0.990974	0.0217278	0.0179701	5.78211	-1.27939	-2.87168	2.71198	0.20114	0.00419353	0.00683524	0.482736	-0.0452846	-0.101646	0.0960015	0.0353955	0.0353961	0.035399	-0.114766	0.024197	-0.171129	-0.0321635	0.0265131	0.16549	-0.0453795	-0.101502	0.0951131	0.0352409	0.0354655	0.0351395	-0.115169	0.023967	-0.169985	-0.0308625	0.027563	0.164283
Physical health problems in the family	Subcortical volume	Left	hippocampus	781	0.927266	0.143468	0.140178	43.6056	1.22798	3.00943	-10.9374	0.219825	0.00270155	5.25653e-26	0.502458	0.0406706	0.099674	-0.362283	0.03312	0.0331205	0.0331232	-0.0243441	0.105685	0.0346582	0.16469	-0.427304	-0.297261	0.0403563	0.0994698	-0.361851	0.0328651	0.0326906	0.0326471	-0.0225504	0.105018	0.0362422	0.163736	-0.427568	-0.297317
Accumulated adverse childhood experiences	Cortical surface area	Right	superior frontal gyrus	700	0.894717	0.202897	0.199481	59.3933	1.61869	2.02221	-13.1287	0.105965	0.0435349	2.34021e-35	0.510052	0.0546882	0.0682459	-0.443603	0.0337855	0.0337482	0.0337888	-0.0116449	0.121021	0.001986	0.134506	-0.509943	-0.377264	0.0544412	0.068333	-0.443211	0.0335331	0.0337232	0.0335271	-0.0115249	0.1196	0.00300787	0.132852	-0.508491	-0.379356
Accumulated adverse childhood experiences	Cortical thickness	Left	pars opercularis	700	0.993628	0.0169169	0.0127037	4.0152	-1.61731	-2.86764	1.13633	0.106261	0.00425978	0.256209	0.510052	-0.0606824	-0.107477	0.0426397	0.0375205	0.0374791	0.0375242	-0.134349	0.0129837	-0.181061	-0.0338918	-0.0310337	0.116313	-0.0609982	-0.108031	0.0425099	0.0375571	0.03759	0.0376866	-0.135709	0.0128266	-0.180211	-0.0359575	-0.0311285	0.117574
Any adverse childhood experience	Cortical surface area	Left	superior frontal gyrus	700	0.890285	0.210775	0.207392	62.3152	1.35642	2.73013	-13.2731	0.175402	0.00649013	5.04317e-36	0.526205	0.0455497	0.0916846	-0.445743	0.0335807	0.0335825	0.0335825	-0.0203813	0.111481	0.0257501	0.157619	-0.511678	-0.379809	0.0460026	0.0917917	-0.445764	0.0333841	0.0333227	0.0339814	-0.0186731	0.112678	0.0260632	0.156532	-0.512467	-0.379411
Change in housing	Subcortical volume	Left	hippocampus	781	0.925628	0.146491	0.143213	44.682	2.06863	2.93702	-10.9938	0.0389095	0.00341122	3.06307e-26	0.52822	0.0684498	0.0971599	-0.36361	0.0330894	0.0330811	0.0330742	0.00349499	0.133405	0.0322216	0.162098	-0.428535	-0.298686	0.0683834	0.0966823	-0.363927	0.0335664	0.0326844	0.0322557	0.00235189	0.134477	0.0324945	0.160162	-0.4255	-0.299955
Change in housing	Subcortical volume	Left	accumbens	781	0.951626	0.0978739	0.0944086	28.2442	2.01273	0.525173	-9.00466	0.0444855	0.599612	1.62824e-18	0.52822	0.0684708	0.0178612	-0.306186	0.0340188	0.0340102	0.0340031	0.00169165	0.13525	-0.048901	0.0846235	-0.372935	-0.239438	0.0689044	0.0171724	-0.306254	0.0336355	0.0336514	0.0339926	0.00316271	0.1364	-0.0482409	0.0824566	-0.374192	-0.241371
Change in housing	Cortical surface area	Left	pars opercularis	781	0.966355	0.0697321	0.0661588	19.5144	1.92157	1.60362	-7.23986	0.0550229	0.109202	1.07659e-12	0.52822	0.0663814	0.0553836	-0.249988	0.0345453	0.0345366	0.0345294	-0.00143127	0.134194	-0.0124119	0.123179	-0.317769	-0.182206	0.0668578	0.0549571	-0.249907	0.0346078	0.0345597	0.0345773	-0.000595106	0.135412	-0.0120151	0.122242	-0.319605	-0.183191
Accumulated adverse childhood experiences	Subcortical volume	Left	hippocampus	700	0.920422	0.156439	0.152824	43.2718	1.46088	2.7982	-10.9659	0.144497	0.0052801	6.2473e-26	0.533529	0.0507745	0.0971474	-0.381169	0.0347561	0.0347178	0.0347596	-0.0174643	0.119013	0.0289839	0.165311	-0.449414	-0.312923	0.0498792	0.0960638	-0.38054	0.034185	0.0348118	0.0350625	-0.0171049	0.117598	0.0273863	0.164495	-0.449991	-0.313376
Accumulated adverse childhood experiences	Cortical thickness	Left	rostral anterior cingulate cortex	700	0.97085	0.0614731	0.0574508	15.2832	-1.46241	-5.00865	4.31163	0.144077	6.94624e-07	1.85321e-05	0.533529	-0.0536126	-0.183416	0.158081	0.0366604	0.0366199	0.036664	-0.12559	0.0183649	-0.255314	-0.111518	0.0860968	0.230066	-0.0530297	-0.183329	0.157336	0.0366545	0.036317	0.0364252	-0.124914	0.0177766	-0.255974	-0.112315	0.0847171	0.226237
Accumulated adverse childhood experiences	Cortical thickness	Left	medial orbitofrontal cortex	700	0.969735	0.0636279	0.0596148	15.8553	-1.50732	-6.38819	-2.13087	0.13218	3.06072e-10	0.0334474	0.533529	-0.0551953	-0.233666	-0.0780365	0.0366183	0.0365778	0.0366218	-0.12709	0.0166994	-0.305481	-0.161851	-0.149938	-0.0061347	-0.0549532	-0.233554	-0.0788275	0.0371494	0.0370173	0.0363132	-0.127121	0.0202796	-0.305693	-0.159678	-0.151884	-0.00850338
Accumulated adverse childhood experiences	Subcortical volume	Right	putamen	700	0.905386	0.183775	0.180277	52.5355	1.41861	1.19773	-12.4527	0.156457	0.231429	2.69716e-32	0.536425	0.0485	0.0409031	-0.42578	0.0341884	0.0341506	0.0341917	-0.018624	0.115624	-0.0261468	0.107953	-0.492911	-0.358649	0.0481591	0.0409244	-0.424808	0.0336769	0.0338338	0.0330884	-0.0168488	0.113709	-0.0249785	0.106988	-0.489499	-0.358674
Change in household composition	Cortical thickness	Right	caudal anterior cingulate cortex	781	0.992096	0.0195119	0.0157456	5.18068	1.44353	-2.88446	2.12648	0.149273	0.00402875	0.0337763	0.551161	0.0511887	-0.102277	0.0753674	0.0354609	0.0354579	0.0354423	-0.0184211	0.120799	-0.171881	-0.0326728	0.00579391	0.144941	0.0508461	-0.103004	0.0748239	0.0348772	0.0350597	0.0357341	-0.016696	0.120481	-0.170529	-0.0344997	0.00401129	0.145075
Any adverse childhood experience	Cortical thickness	Left	rostral middle frontal gyrus	700	0.994451	0.0152871	0.0110669	3.62236	1.29237	-2.83154	1.08882	0.196656	0.00476552	0.27661	0.555263	0.0484764	-0.106216	0.0408434	0.0375097	0.0375118	0.0375117	-0.0251686	0.122121	-0.179865	-0.0325668	-0.0328056	0.114492	0.0486452	-0.106257	0.0403781	0.0379457	0.0369471	0.0366584	-0.0266576	0.123133	-0.178489	-0.0351495	-0.0306748	0.111039
Change in housing	Cortical surface area	Left	rostral anterior cingulate cortex	781	0.953534	0.0942528	0.0907736	27.0905	1.22441	2.20206	-8.64098	0.221168	0.0279529	3.12416e-17	0.55874	0.0417364	0.0750425	-0.294409	0.034087	0.0340784	0.0340713	-0.0251766	0.108649	0.00814644	0.141939	-0.361292	-0.227527	0.0413147	0.0748727	-0.294475	0.0339902	0.0337162	0.0338339	-0.0249676	0.109461	0.00821903	0.140133	-0.36139	-0.226619
Change in housing	Cortical surface area	Left	lateral orbitofrontal cortex	781	0.924837	0.14795	0.144677	45.2042	1.28491	4.16216	-10.7498	0.199204	3.50305e-05	3.12517e-25	0.55874	0.0424807	0.137571	-0.355238	0.0330612	0.0330528	0.0330459	-0.0224186	0.10738	0.0726881	0.202454	-0.420107	-0.290369	0.04232	0.137122	-0.354852	0.0332267	0.0329972	0.0324661	-0.0225048	0.107269	0.0735201	0.201787	-0.418136	-0.290296
Change in housing	Cortical thickness	Right	medial orbitofrontal cortex	781	0.980251	0.0427841	0.0391072	11.636	1.31001	-5.80264	-0.120629	0.190579	9.4853e-09	0.904016	0.55874	0.0459054	-0.203285	-0.00422515	0.0350421	0.0350333	0.0350259	-0.0228825	0.114693	-0.272056	-0.134515	-0.0729813	0.064531	0.0452752	-0.203484	-0.00457022	0.0348541	0.0351361	0.0349055	-0.0215923	0.114113	-0.272754	-0.136203	-0.0713839	0.0645195
Change in housing	Subcortical volume	Left	putamen	781	0.91233	0.170839	0.167654	53.6386	1.22892	0.780952	-12.6141	0.219471	0.435067	2.46206e-33	0.55874	0.0400802	0.0254636	-0.411209	0.0326141	0.0326058	0.032599	-0.0239414	0.104102	-0.0385418	0.089469	-0.475201	-0.347216	0.0395933	0.02514	-0.411105	0.0317745	0.0322473	0.0324901	-0.021863	0.101281	-0.0388237	0.0878042	-0.47403	-0.34698
Change in housing	Subcortical volume	Right	putamen	781	0.913261	0.169145	0.165954	52.9986	1.67909	0.850817	-12.4906	0.0935349	0.395132	9.02472e-33	0.55874	0.0548178	0.0277699	-0.407595	0.0326473	0.0326391	0.0326323	-0.00926918	0.118905	-0.0363009	0.0918406	-0.471653	-0.343538	0.0556018	0.0275768	-0.40752	0.0325343	0.0332428	0.0326292	-0.00848726	0.120341	-0.0368632	0.0936719	-0.47277	-0.344181
Change in housing	Subcortical volume	Left	pallidum	781	0.940934	0.118031	0.114643	34.8396	1.22985	3.65682	-9.42487	0.219125	0.000272487	4.76037e-20	0.55874	0.0413678	0.122972	-0.316874	0.0336366	0.0336281	0.0336211	-0.024661	0.107397	0.0569596	0.188984	-0.382873	-0.250876	0.0414936	0.122895	-0.316554	0.0333072	0.0327822	0.033388	-0.0237227	0.106913	0.0612129	0.187943	-0.379287	-0.251106
Change in housing	Subcortical volume	Right	pallidum	781	0.94002	0.119744	0.116362	35.4138	1.5608	3.49348	-9.53624	0.118975	0.000503597	1.82789e-20	0.55874	0.0524492	0.117365	-0.320307	0.0336039	0.0335954	0.0335884	-0.0135155	0.118414	0.051417	0.183313	-0.386241	-0.254373	0.0531947	0.117136	-0.320393	0.0336344	0.0331789	0.0337933	-0.0106698	0.118934	0.0542016	0.182283	-0.386451	-0.255322
Change in housing	Cortical surface area	Left	caudal anterior cingulate cortex	781	0.987391	0.0287892	0.0250586	7.71696	1.46541	0.328345	-4.59965	0.143212	0.742739	4.93602e-06	0.55874	0.0517251	0.0115868	-0.162281	0.0352973	0.0352884	0.0352811	-0.0175638	0.121014	-0.0576846	0.0808582	-0.231537	-0.0930236	0.0519096	0.0117974	-0.161583	0.0346707	0.0352776	0.0350705	-0.0151176	0.120569	-0.0567051	0.0794206	-0.229463	-0.092842
Change in housing	Cortical thickness	Right	caudal anterior cingulate cortex	781	0.992243	0.0192211	0.0154537	5.10195	1.36073	-2.98154	2.11601	0.173993	0.00295719	0.0346598	0.55874	0.048266	-0.105731	0.0750219	0.0354708	0.0354618	0.0354544	-0.0213634	0.117895	-0.175343	-0.0361189	0.00542467	0.144619	0.0493658	-0.105565	0.0753339	0.0353722	0.0351399	0.0356968	-0.0198469	0.120772	-0.174597	-0.0344873	0.00520967	0.143578
Change in housing	Cortical surface area	Right	rostral middle frontal gyrus	781	0.899192	0.194548	0.191454	62.8805	1.34544	3.04328	-13.2994	0.178874	0.0024186	1.5827e-36	0.55874	0.0432484	0.0977996	-0.427302	0.0321444	0.0321363	0.0321296	-0.0198513	0.106348	0.0347159	0.160883	-0.490373	-0.364232	0.0435487	0.0977836	-0.42675	0.0316758	0.0319286	0.032602	-0.018091	0.103547	0.0349327	0.159409	-0.490082	-0.363946
Change in housing	Cortical thickness	Left	rostral middle frontal gyrus	781	0.994924	0.0139144	0.0101266	3.67349	-1.41774	-2.77257	1.018	0.156665	0.00569405	0.308991	0.55874	-0.0504243	-0.098586	0.0361903	0.0355666	0.0355576	0.0355502	-0.120242	0.0193932	-0.168386	-0.0287862	-0.033595	0.105976	-0.0502015	-0.0991359	0.0360584	0.0356299	0.0353009	0.0355539	-0.120358	0.0187538	-0.167628	-0.0295508	-0.0333778	0.106243
Change in housing	Cortical thickness	Left	pars opercularis	781	0.993977	0.0157897	0.0120091	4.17653	-1.29519	-3.10427	0.951464	0.195636	0.00197631	0.341663	0.55874	-0.0460219	-0.110276	0.0337926	0.0355328	0.0355238	0.0355164	-0.115773	0.0237292	-0.180009	-0.0405421	-0.0359263	0.103511	-0.0463239	-0.111521	0.0340031	0.0355932	0.0349676	0.0351302	-0.11537	0.0248238	-0.181529	-0.0433706	-0.0346585	0.103235
Change in housing	Cortical surface area	Left	pars orbitalis	781	0.929746	0.13888	0.135572	41.986	1.77546	2.24558	-10.8482	0.0762116	0.0250095	1.23029e-25	0.55874	0.0590103	0.0746169	-0.360392	0.0332367	0.0332283	0.0332213	-0.00623347	0.124254	0.0093896	0.139844	-0.425606	-0.295179	0.0595482	0.0740611	-0.361366	0.0326748	0.0328769	0.0330715	-0.00653391	0.123822	0.0103476	0.138801	-0.426598	-0.297154
Change in housing	Cortical surface area	Left	pars triangularis	781	0.943495	0.113224	0.109818	33.2395	1.27623	2.09687	-9.66838	0.202254	0.036326	5.80545e-21	0.55874	0.0430448	0.0707057	-0.325946	0.0337281	0.0337196	0.0337126	-0.0231638	0.109253	0.0045139	0.136897	-0.392124	-0.259768	0.0436929	0.0709014	-0.32559	0.0334556	0.0334736	0.0338088	-0.021947	0.109448	0.0066584	0.135411	-0.392843	-0.259372
Bullying victimization	Cortical thickness	Right	medial orbitofrontal cortex	703	0.978404	0.0467929	0.0427251	11.5034	2.02843	-5.59053	-0.073524	0.0428925	3.24112e-08	0.94141	0.57801	0.0747784	-0.206056	-0.00270866	0.0368651	0.0368581	0.0368405	0.00239954	0.147157	-0.278422	-0.133691	-0.0750392	0.0696219	0.0749038	-0.206572	-0.00263898	0.0362686	0.0363831	0.0365422	0.00438219	0.145895	-0.278309	-0.136078	-0.0749309	0.0706478
Bullying victimization	Cortical thickness	Left	superior frontal gyrus	703	0.987058	0.029857	0.0257169	7.2118	2.25163	-2.87957	2.85616	0.0246536	0.00410329	0.00441452	0.57801	0.0837407	-0.107074	0.106153	0.0371912	0.0371841	0.0371663	0.0107217	0.15676	-0.180079	-0.034069	0.0331827	0.179123	0.084868	-0.107406	0.105959	0.0371863	0.0369502	0.0379008	0.011118	0.159317	-0.179605	-0.0360831	0.031231	0.177693
Bullying victimization	Cortical thickness	Left	pars opercularis	703	0.992918	0.0183027	0.0141134	4.3689	1.88229	-2.94646	1.04822	0.0602094	0.00332065	0.294898	0.57801	0.0704202	-0.110212	0.0391897	0.037412	0.0374049	0.037387	-0.00303237	0.143873	-0.183651	-0.0367734	-0.0342138	0.112593	0.0710003	-0.111255	0.0384818	0.0373236	0.03694	0.0373016	-0.00412815	0.143199	-0.182678	-0.038821	-0.0359242	0.110911
Bullying victimization	Cortical thickness	Right	pars orbitalis	703	0.988811	0.0264073	0.0222526	6.35596	2.18125	-3.02345	2.27665	0.0294957	0.00259002	0.0231067	0.57801	0.0812672	-0.112624	0.0847651	0.0372572	0.0372502	0.0372323	0.00811848	0.154416	-0.185759	-0.0394892	0.0116652	0.157865	0.0811647	-0.112097	0.0847478	0.0375419	0.037369	0.0370824	0.00736572	0.155239	-0.184554	-0.0389821	0.0133512	0.154958
Bullying victimization	Cortical thickness	Right	pars triangularis	703	0.986469	0.031013	0.026878	7.49999	1.92974	-4.2763	0.939344	0.0540414	2.16292e-05	0.347877	0.57801	0.0717264	-0.158916	0.0348911	0.037169	0.037162	0.0371441	-0.00124912	0.144702	-0.231878	-0.0859541	-0.0380356	0.107818	0.0721838	-0.158578	0.0343025	0.037461	0.0373617	0.0376284	0.000365078	0.145775	-0.231331	-0.0842581	-0.0394063	0.107837
Substance abuse in the family	Cortical thickness	Right	rostral anterior cingulate cortex	781	0.985822	0.0318736	0.0281548	8.57095	-0.877326	-4.23228	2.59049	0.380579	2.58827e-05	0.00976259	0.589284	-0.0308907	-0.149029	0.0912194	0.0352101	0.0352126	0.0352131	-0.100008	0.0382269	-0.218152	-0.0799069	0.0220958	0.160343	-0.0313367	-0.149158	0.0915404	0.0348613	0.0356794	0.034933	-0.0994788	0.038365	-0.217602	-0.0797109	0.0238971	0.160139
Bullying victimization	Cortical thickness	Right	superior frontal gyrus	703	0.987185	0.0296059	0.0254648	7.14931	1.78909	-3.52955	2.39991	0.074031	0.000443383	0.0166581	0.592248	0.0665469	-0.13126	0.0892074	0.037196	0.0371889	0.0371711	-0.00648162	0.139575	-0.204275	-0.0582456	0.0162277	0.162187	0.067171	-0.130501	0.0891527	0.0374225	0.0372692	0.0371418	-0.00656932	0.142379	-0.203826	-0.057988	0.0167378	0.161484
Change in housing	Cortical thickness	Right	pars opercularis	781	0.994824	0.0141126	0.0103256	3.72656	1.15711	-2.99502	0.970944	0.247583	0.00283096	0.331877	0.594198	0.0411502	-0.106485	0.0345138	0.0355631	0.0355541	0.0355466	-0.0286602	0.110961	-0.176278	-0.0366924	-0.0352645	0.104292	0.0405546	-0.106804	0.0348005	0.0354065	0.0359085	0.0358507	-0.0285009	0.108899	-0.177156	-0.0363035	-0.0362945	0.104494
Substance abuse in the family	Subcortical volume	Right	accumbens	781	0.962482	0.077174	0.0736292	21.7711	0.844016	-0.0645681	-8.02957	0.398919	0.948534	3.59279e-15	0.598379	0.0290143	-0.00221978	-0.276052	0.0343765	0.0343789	0.0343794	-0.0384669	0.0964955	-0.0697057	0.0652662	-0.343539	-0.208565	0.0287845	-0.00199022	-0.276338	0.0347184	0.0340459	0.0344217	-0.0359342	0.0975047	-0.0688892	0.0640176	-0.342719	-0.207873
Accumulated adverse childhood experiences	Subcortical volume	Right	pallidum	700	0.931201	0.136564	0.132864	36.9049	1.27038	3.33337	-9.90171	0.204371	0.00090319	1.01198e-21	0.617137	0.0446706	0.117082	-0.34821	0.0351632	0.0351244	0.0351666	-0.0243674	0.113709	0.0481206	0.186044	-0.417255	-0.279165	0.044793	0.117723	-0.347544	0.0353117	0.0352661	0.0354865	-0.02589	0.11396	0.0487755	0.189984	-0.416954	-0.276377
Accumulated adverse childhood experiences	Cortical thickness	Left	caudal anterior cingulate cortex	700	0.997705	0.00883206	0.00458419	2.07918	1.16533	-1.96187	0.929153	0.244283	0.0501733	0.35313	0.617137	0.0439031	-0.0738308	0.0350088	0.0376745	0.0376329	0.0376782	-0.0300654	0.117872	-0.147718	5.59785e-05	-0.038967	0.108984	0.0440357	-0.0733713	0.0347823	0.0373245	0.0379612	0.03741	-0.0266001	0.119003	-0.147365	0.0020719	-0.0387065	0.106353
Accumulated adverse childhood experiences	Cortical thickness	Right	caudal anterior cingulate cortex	700	0.994492	0.0152057	0.0109851	3.60277	1.16998	-2.23497	2.01672	0.242409	0.025734	0.0441061	0.617137	0.0439362	-0.0838375	0.0757416	0.0375531	0.0375117	0.0375568	-0.029794	0.117667	-0.157486	-0.0101886	0.00200409	0.149479	0.0437293	-0.0845279	0.0746973	0.0373662	0.0378441	0.0375536	-0.0303012	0.115941	-0.159267	-0.0108305	0.00280951	0.149178
Accumulated adverse childhood experiences	Cortical thickness	Left	rostral middle frontal gyrus	700	0.994652	0.014889	0.0106671	3.52661	-1.17758	-2.81911	1.13308	0.239364	0.00495173	0.257567	0.617137	-0.0442289	-0.105767	0.0425618	0.0375592	0.0375177	0.0375629	-0.117971	0.0295132	-0.179427	-0.0321059	-0.0311875	0.116311	-0.0451987	-0.106668	0.0427797	0.0375671	0.0372717	0.0369075	-0.120875	0.0276307	-0.180107	-0.0328536	-0.0302859	0.113901
Accumulated adverse childhood experiences	Cortical thickness	Left	pars triangularis	700	0.991203	0.0217086	0.0175159	5.17774	-1.25706	-2.91123	2.35835	0.209151	0.00371453	0.0186303	0.617137	-0.0470504	-0.108844	0.0882793	0.0374289	0.0373876	0.0374326	-0.120537	0.026436	-0.182249	-0.0354386	0.0147856	0.161773	-0.0461447	-0.109076	0.0872266	0.0366447	0.0376882	0.0373326	-0.117509	0.0239032	-0.184576	-0.0338404	0.0127557	0.158788
Physical health problems in the family	Cortical surface area	Right	superior frontal gyrus	781	0.902113	0.189306	0.186192	60.7905	1.04921	1.7897	-13.3299	0.294406	0.0738901	1.13372e-36	0.624471	0.0338072	0.0576678	-0.429554	0.0322216	0.0322221	0.0322248	-0.029444	0.0970583	-0.00558441	0.12092	-0.492811	-0.366296	0.0341558	0.0577398	-0.429913	0.0321027	0.0325003	0.032367	-0.0293782	0.0964925	-0.00640647	0.121996	-0.492168	-0.364924
Physical health problems in the family	Cortical thickness	Right	superior frontal gyrus	781	0.990698	0.0222741	0.0185184	5.93079	-1.03879	-3.17268	2.55044	0.299226	0.0015695	0.0109486	0.624471	-0.0367581	-0.112269	0.0902577	0.0353856	0.0353862	0.0353891	-0.10622	0.0327041	-0.181733	-0.0428058	0.0207886	0.159727	-0.0360969	-0.112086	0.0902001	0.0355595	0.0351329	0.0355321	-0.104507	0.0342601	-0.179675	-0.0429809	0.020843	0.159538
Physical health problems in the family	Subcortical volume	Left	caudatus	781	0.96824	0.0660982	0.0625109	18.4255	1.00998	0.917348	-7.30775	0.312816	0.359243	6.72257e-13	0.625631	0.0349288	0.0317256	-0.252752	0.0345835	0.0345841	0.0345869	-0.0329588	0.102816	-0.0361631	0.0996144	-0.320647	-0.184858	0.0350033	0.0322888	-0.253488	0.0344149	0.0345853	0.0345108	-0.0330963	0.100484	-0.0346461	0.0992966	-0.319693	-0.184616
Accumulated adverse childhood experiences	Subcortical volume	Right	amygdala	700	0.908517	0.17812	0.174597	50.5685	1.08383	2.62683	-11.9854	0.278812	0.00880709	3.07886e-30	0.629308	0.0371826	0.090018	-0.411217	0.0343066	0.0342687	0.03431	-0.0301735	0.104539	0.0227362	0.1573	-0.47858	-0.343855	0.0372891	0.0902748	-0.411847	0.0342755	0.0339899	0.034648	-0.0305175	0.103575	0.0242259	0.156801	-0.478081	-0.343301
Accumulated adverse childhood experiences	Cortical surface area	Left	superior frontal gyrus	700	0.890717	0.21001	0.206624	62.029	1.07724	2.74162	-13.3166	0.281746	0.00626987	3.16802e-36	0.629308	0.0362323	0.0921109	-0.447942	0.0336344	0.0335973	0.0336377	-0.0298042	0.102269	0.0261474	0.158075	-0.513985	-0.381899	0.0356312	0.0921476	-0.44768	0.0333873	0.0337493	0.0334782	-0.0299283	0.101327	0.0250019	0.158472	-0.513609	-0.381815
Accumulated adverse childhood experiences	Subcortical volume	Left	caudatus	700	0.965614	0.0715685	0.0675895	17.9866	1.02382	0.774055	-7.26268	0.306273	0.43916	1.01359e-12	0.629308	0.0373313	0.0281929	-0.264843	0.0364627	0.0364224	0.0364662	-0.034258	0.108921	-0.0433173	0.0997032	-0.336439	-0.193246	0.037696	0.0284174	-0.264311	0.0365933	0.0361417	0.0370017	-0.0329025	0.108952	-0.0430453	0.0976677	-0.336947	-0.192623
Accumulated adverse childhood experiences	Subcortical volume	Right	caudatus	700	0.960482	0.0814109	0.0774741	20.6794	1.03619	0.830133	-7.7928	0.30047	0.406746	2.37343e-14	0.629308	0.0375815	0.0300748	-0.282664	0.0362689	0.0362288	0.0362724	-0.0336273	0.10879	-0.0410554	0.101205	-0.35388	-0.211448	0.0379368	0.030267	-0.282378	0.0364789	0.035914	0.036259	-0.0309976	0.109756	-0.0417132	0.100677	-0.353452	-0.212491
Accumulated adverse childhood experiences	Cortical surface area	Right	rostral middle frontal gyrus	700	0.89359	0.204905	0.201498	60.1327	1.00623	2.87897	-13.0724	0.314654	0.00411146	4.24471e-35	0.629308	0.0339531	0.0970378	-0.441145	0.0337429	0.0337057	0.0337462	-0.0322964	0.100203	0.0308614	0.163214	-0.507401	-0.374889	0.0334429	0.0967669	-0.440431	0.0337592	0.0340006	0.0332023	-0.0324722	0.0998856	0.0301631	0.162072	-0.506118	-0.376641
Substance abuse in the family	Cortical thickness	Right	pars triangularis	781	0.987737	0.0281098	0.0243765	7.52957	-0.771871	-4.59454	0.889996	0.440424	5.0553e-06	0.373742	0.640617	-0.0272304	-0.1621	0.0314004	0.0352785	0.035281	0.0352815	-0.0964823	0.0420214	-0.231356	-0.092843	-0.0378574	0.100658	-0.0271788	-0.161712	0.0315145	0.0355531	0.0358359	0.0349995	-0.0974661	0.0437757	-0.23201	-0.0917292	-0.0365916	0.0997686
Bullying victimization	Cortical surface area	Left	pars opercularis	703	0.964952	0.0728245	0.0688678	18.4056	1.67846	1.16975	-7.15204	0.0937026	0.2425	2.15072e-12	0.642532	0.0610257	0.0425219	-0.259862	0.0363582	0.0363514	0.0363339	-0.010358	0.132409	-0.0288484	0.113892	-0.331198	-0.188526	0.0612001	0.0425981	-0.260042	0.0356077	0.0359259	0.0367828	-0.00633172	0.133285	-0.0263127	0.113501	-0.331429	-0.187065
Change in housing	Cortical surface area	Right	rostral anterior cingulate cortex	781	0.943987	0.112299	0.108889	32.9336	1.07029	2.05731	-9.65118	0.284821	0.0399881	6.745e-21	0.65102	0.0361176	0.0694078	-0.325536	0.0337457	0.0337372	0.0337301	-0.0301255	0.102361	0.00318149	0.135634	-0.391748	-0.259323	0.0358267	0.0699356	-0.325162	0.0334295	0.0333391	0.0338728	-0.0302419	0.0995128	0.00385335	0.135468	-0.389618	-0.259576
Accumulated adverse childhood experiences	Subcortical volume	Left	amygdala	700	0.888832	0.213349	0.209978	63.2828	0.937986	4.29157	-13.0284	0.348575	2.02409e-05	6.75326e-35	0.669264	0.0314819	0.14388	-0.43732	0.0335633	0.0335262	0.0335666	-0.0344149	0.0973786	0.0780561	0.209704	-0.503223	-0.371417	0.0314297	0.143363	-0.436745	0.0334138	0.0337281	0.0335018	-0.0332962	0.0961118	0.0766566	0.210312	-0.50131	-0.370821
Physical health problems in the family	Cortical thickness	Right	pars triangularis	781	0.987563	0.0284517	0.0247197	7.62383	-0.933192	-4.59416	0.909477	0.351009	5.06424e-06	0.363379	0.673938	-0.0329171	-0.162056	0.0320838	0.0352737	0.0352743	0.0352771	-0.102159	0.0363253	-0.231299	-0.092812	-0.0371655	0.101333	-0.0329226	-0.162093	0.0311521	0.0350384	0.0354339	0.0346595	-0.101996	0.0343968	-0.232833	-0.0944539	-0.0352231	0.100517
Physical health problems in the family	Cortical thickness	Left	rostral anterior cingulate cortex	781	0.97464	0.0537118	0.0500769	14.7767	-0.900978	-5.42084	3.69632	0.367878	7.91088e-08	0.00023403	0.679159	-0.0313649	-0.188714	0.128689	0.0348121	0.0348127	0.0348155	-0.0997012	0.0369714	-0.257051	-0.120376	0.0603463	0.197032	-0.0316592	-0.188706	0.128973	0.0353294	0.034802	0.0341	-0.101985	0.0370442	-0.256163	-0.121821	0.0626938	0.195178
Substance abuse in the family	Cortical thickness	Left	medial orbitofrontal cortex	781	0.967196	0.0681116	0.064532	19.0277	-0.654845	-7.11736	-2.57185	0.51276	2.49467e-12	0.0102995	0.68368	-0.0226215	-0.245885	-0.0888518	0.0345448	0.0345473	0.0345478	-0.0904332	0.0451902	-0.313702	-0.178069	-0.156669	-0.0210342	-0.0219008	-0.245734	-0.0876219	0.0342871	0.0342969	0.0340491	-0.088209	0.0459592	-0.31233	-0.177327	-0.15485	-0.0212826
Substance abuse in the family	Cortical surface area	Left	caudal anterior cingulate cortex	781	0.988472	0.0266615	0.0229227	7.13099	0.659872	0.382734	-4.55021	0.50953	0.702021	6.21219e-06	0.68368	0.0232966	0.0135133	-0.160658	0.0353047	0.0353072	0.0353078	-0.0460068	0.0926001	-0.0557951	0.0828216	-0.229967	-0.0913485	0.0222874	0.0133959	-0.161063	0.0353556	0.0348724	0.035063	-0.0443377	0.0942376	-0.053604	0.0828943	-0.230043	-0.0916346
Substance abuse in the family	Cortical thickness	Left	caudal anterior cingulate cortex	781	0.996554	0.0106802	0.00688004	2.81044	-0.667781	-2.55109	1.18121	0.50447	0.0109282	0.23788	0.68368	-0.0237686	-0.0908085	0.0420468	0.0355934	0.0355959	0.0355965	-0.0936387	0.0461015	-0.160683	-0.0209334	-0.0278293	0.111923	-0.0235269	-0.0913803	0.0422119	0.0359193	0.0351001	0.035689	-0.0943823	0.0465498	-0.160524	-0.0233292	-0.0268503	0.113841
Change in housing	Cortical thickness	Right	rostral middle frontal gyrus	781	0.988304	0.0269923	0.0232547	7.22193	1.00558	-4.50364	-0.90359	0.314928	7.6995e-06	0.366492	0.687115	0.0355272	-0.159073	-0.0319091	0.03533	0.0353211	0.0353137	-0.0338257	0.10488	-0.228409	-0.0897378	-0.10123	0.0374119	0.0354823	-0.158845	-0.0320035	0.034845	0.0355775	0.0351043	-0.0315144	0.10508	-0.229201	-0.0901995	-0.100825	0.0359094
Accumulated adverse childhood experiences	Cortical thickness	Right	rostral anterior cingulate cortex	700	0.985831	0.032284	0.0281366	7.78423	0.891848	-4.04922	2.37844	0.372781	5.71278e-05	0.0176535	0.688211	0.0332	-0.15057	0.0885486	0.0372261	0.037185	0.0372297	-0.0398882	0.106288	-0.223578	-0.0775628	0.0154533	0.161644	0.0327078	-0.150765	0.08878	0.0371532	0.037024	0.0371484	-0.0417962	0.103975	-0.223326	-0.0812923	0.0137051	0.158426
Accumulated adverse childhood experiences	Cortical surface area	Right	medial orbitofrontal cortex	700	0.899787	0.193838	0.190383	56.1038	0.789042	3.03752	-12.568	0.430354	0.00247402	8.24021e-33	0.689191	0.0268093	0.103092	-0.427063	0.033977	0.0339395	0.0339803	-0.0398997	0.0935182	0.0364564	0.169727	-0.493779	-0.360348	0.0267888	0.102391	-0.427505	0.0342301	0.0338805	0.0345517	-0.0400864	0.095425	0.0360166	0.169733	-0.495415	-0.358587
Accumulated adverse childhood experiences	Cortical thickness	Right	superior frontal gyrus	700	0.989114	0.0258285	0.0216535	6.18644	-0.788375	-3.45788	2.43269	0.430744	0.000577394	0.0152367	0.689191	-0.0294459	-0.129009	0.0908699	0.03735	0.0373088	0.0373537	-0.102777	0.0438857	-0.20226	-0.0557587	0.0175312	0.164209	-0.0294532	-0.127555	0.0902471	0.0377456	0.0363757	0.0374621	-0.104283	0.0448349	-0.1979	-0.0571722	0.0166039	0.164092
Accumulated adverse childhood experiences	Cortical surface area	Right	pars opercularis	700	0.958832	0.0845651	0.0806418	21.5546	0.864373	2.08722	-7.72065	0.387679	0.0372297	4.00675e-14	0.689191	0.031296	0.0754875	-0.279565	0.0362065	0.0361666	0.0362101	-0.0397905	0.102382	0.00447949	0.146495	-0.350659	-0.208472	0.0316582	0.0752625	-0.279534	0.036748	0.035788	0.0361354	-0.0388469	0.103718	0.00592506	0.144847	-0.350288	-0.209736
Accumulated adverse childhood experiences	Cortical thickness	Right	pars opercularis	700	0.994136	0.0159112	0.0116936	3.77263	0.835394	-3.06351	1.02585	0.403781	0.00227148	0.305319	0.689191	0.0313604	-0.114876	0.0385137	0.0375397	0.0374982	0.0375434	-0.0423434	0.105064	-0.188499	-0.0412539	-0.0351974	0.112225	0.0311602	-0.115047	0.0379577	0.0377906	0.0371892	0.0375889	-0.041172	0.105881	-0.18816	-0.0432387	-0.0339943	0.110338
Bullying victimization	Cortical thickness	Right	pars opercularis	703	0.993432	0.0172866	0.013093	4.12209	1.51795	-3.03631	1.00513	0.129477	0.00248348	0.315179	0.690545	0.0568188	-0.113632	0.0375983	0.0374313	0.0374243	0.0374063	-0.0166718	0.130309	-0.187108	-0.0401548	-0.0358432	0.11104	0.0575435	-0.112605	0.0380692	0.0377248	0.0372026	0.0372635	-0.0168443	0.131188	-0.184519	-0.0388905	-0.0350512	0.109957
Bullying victimization	Cortical surface area	Left	pars triangularis	703	0.943226	0.114105	0.110324	30.1825	1.52815	2.07876	-9.1447	0.126925	0.0380012	6.34339e-19	0.690545	0.05431	0.0738645	-0.324782	0.0355396	0.0355329	0.0355159	-0.0154666	0.124087	0.00410119	0.143628	-0.394512	-0.255052	0.0552478	0.0732107	-0.324637	0.0354013	0.0356296	0.0360823	-0.0153389	0.125007	0.00425114	0.14185	-0.395391	-0.253471
Substance abuse in the family	Cortical thickness	Left	pars triangularis	781	0.994426	0.0149013	0.0111173	3.93799	-0.5949	-2.84853	1.78792	0.552083	0.00450767	0.0741771	0.716215	-0.0211293	-0.101179	0.0635076	0.0355174	0.0355199	0.0355205	-0.0908501	0.0485916	-0.170905	-0.0314536	-0.00621927	0.133234	-0.021514	-0.100522	0.0631613	0.0350714	0.0354947	0.0358937	-0.0895699	0.0492682	-0.169301	-0.0322714	-0.00662163	0.136058
Any adverse childhood experience	Cortical surface area	Right	caudal anterior cingulate cortex	700	0.965759	0.0712904	0.0673102	17.9113	1.10266	1.73654	-6.99753	0.270555	0.0829076	6.10623e-12	0.721479	0.0401671	0.0632613	-0.254916	0.0364275	0.0364294	0.0364294	-0.0313531	0.111687	-0.00826274	0.134785	-0.32644	-0.183392	0.0403178	0.0628802	-0.254547	0.0363025	0.0360428	0.0354969	-0.0317369	0.10992	-0.00693778	0.135091	-0.324742	-0.186544
Any adverse childhood experience	Cortical thickness	Right	lateral orbitofrontal cortex	700	0.97691	0.0497185	0.0456459	12.2079	1.06131	-5.9672	-0.0040831	0.288917	3.83311e-09	0.996743	0.729896	0.0391071	-0.219892	-0.000150463	0.0368481	0.0368501	0.0368501	-0.0332389	0.111453	-0.292242	-0.147542	-0.0725004	0.0721995	0.0392045	-0.220336	4.30589e-05	0.0363245	0.0371507	0.0368634	-0.0326381	0.109564	-0.29254	-0.149024	-0.0728865	0.0727741
Any adverse childhood experience	Cortical thickness	Right	rostral anterior cingulate cortex	700	0.985693	0.0325548	0.0284087	7.85174	0.995797	-4.05894	2.43454	0.319693	5.48549e-05	0.0151598	0.730727	0.0370231	-0.150917	0.0905194	0.0371794	0.0371814	0.0371814	-0.0359734	0.11002	-0.223917	-0.0779165	0.017519	0.16352	0.0369135	-0.15031	0.0912827	0.0377076	0.0372227	0.0361764	-0.0378212	0.11013	-0.222076	-0.0759258	0.0204106	0.162314
Any adverse childhood experience	Cortical thickness	Right	pars orbitalis	700	0.991364	0.0213916	0.0171976	5.10048	1.00044	-2.98605	2.29936	0.317445	0.00292472	0.0217779	0.730727	0.0374096	-0.111664	0.0859853	0.0373933	0.0373953	0.0373953	-0.0360068	0.110826	-0.185085	-0.0382437	0.0125649	0.159406	0.0367644	-0.111438	0.0867062	0.037336	0.037446	0.0379851	-0.0376215	0.109015	-0.185256	-0.0386705	0.0135357	0.161079
Change in household composition	Cortical surface area	Right	superior frontal gyrus	781	0.901864	0.189754	0.186642	60.9683	1.23848	1.82824	-13.3419	0.215911	0.0678948	9.94568e-37	0.740266	0.0399231	0.0589296	-0.429861	0.0322357	0.032233	0.0322188	-0.0233556	0.103202	-0.0043439	0.122203	-0.493106	-0.366615	0.0393674	0.0585938	-0.429905	0.0323888	0.0321892	0.0319637	-0.0248576	0.104019	-0.00412064	0.121094	-0.492426	-0.368468
Physical health problems in the family	Cortical thickness	Right	medial orbitofrontal cortex	781	0.98092	0.0414788	0.0377969	11.2656	0.806373	-5.75378	-0.0955434	0.420273	1.25304e-08	0.923908	0.747153	0.0282524	-0.201595	-0.00334782	0.0350364	0.035037	0.0350398	-0.0405242	0.097029	-0.270373	-0.132817	-0.0721312	0.0654356	0.0278584	-0.201505	-0.00266515	0.0350254	0.0348856	0.0345109	-0.0423707	0.0959244	-0.27003	-0.134375	-0.0706853	0.0655387
Accumulated adverse childhood experiences	Subcortical volume	Right	hippocampus	700	0.919794	0.157589	0.153978	43.6493	0.626083	2.30274	-11.1756	0.531465	0.021586	8.52888e-27	0.750303	0.0217454	0.0798915	-0.388193	0.0347325	0.0346941	0.0347359	-0.0464469	0.0899377	0.0117745	0.148008	-0.456392	-0.319994	0.0222115	0.0797308	-0.387318	0.0349472	0.0352284	0.0348722	-0.0447774	0.0911164	0.0113003	0.149437	-0.457016	-0.320488
Accumulated adverse childhood experiences	Cortical thickness	Right	medial orbitofrontal cortex	700	0.980706	0.0423205	0.0382161	10.3112	0.651055	-5.52253	-0.00512648	0.515225	4.71301e-08	0.995911	0.750303	0.0241102	-0.204287	-0.000189865	0.0370325	0.0369917	0.0370362	-0.0485979	0.0968184	-0.276915	-0.13166	-0.0729052	0.0725254	0.0245784	-0.205844	0.000377804	0.0366901	0.036689	0.0369929	-0.0472141	0.0964779	-0.278096	-0.135227	-0.0727693	0.0722709
Accumulated adverse childhood experiences	Cortical surface area	Left	pars orbitalis	700	0.929229	0.140219	0.136534	38.0537	0.670749	2.00809	-10.4639	0.502602	0.0450176	6.59855e-24	0.750303	0.0235357	0.0703834	-0.367201	0.0350887	0.03505	0.0350921	-0.045356	0.0924274	0.00156777	0.139199	-0.436099	-0.298302	0.0241061	0.0707242	-0.367574	0.0346798	0.0343152	0.0346772	-0.0437845	0.092235	0.00260862	0.138434	-0.43533	-0.300469
Accumulated adverse childhood experiences	Cortical surface area	Right	pars triangularis	700	0.947922	0.105279	0.101444	27.4556	0.630095	2.26284	-8.75418	0.528838	0.0239512	1.53072e-17	0.750303	0.022554	0.080908	-0.313383	0.0357946	0.0357551	0.0357981	-0.0477236	0.0928316	0.010708	0.151108	-0.383667	-0.243098	0.0217662	0.080208	-0.313752	0.0360849	0.0354933	0.0355618	-0.0482236	0.0912403	0.0104894	0.150909	-0.382848	-0.243135
Accumulated adverse childhood experiences	Cortical thickness	Right	pars orbitalis	700	0.991816	0.0204994	0.0163015	4.8833	0.601944	-2.97547	2.25688	0.547406	0.00302619	0.0243229	0.750729	0.022544	-0.111314	0.0845332	0.0374521	0.0374107	0.0374557	-0.0509878	0.0960759	-0.184765	-0.0378637	0.0109942	0.158072	0.0227088	-0.11176	0.0844318	0.0370971	0.0375196	0.0379712	-0.0500607	0.0937809	-0.186302	-0.0407526	0.00906874	0.157673
Divorce or conflict in the family	Cortical surface area	Right	caudal anterior cingulate cortex	781	0.963865	0.074519	0.070964	20.9618	-2.42194	2.08593	-7.09257	0.0156646	0.0373086	2.95268e-12	0.751899	-0.0834878	0.0718144	-0.244516	0.0344715	0.0344279	0.0344749	-0.151155	-0.0158202	0.00423214	0.139397	-0.31219	-0.176841	-0.0838547	0.0713195	-0.244376	0.0346275	0.0347572	0.034554	-0.151976	-0.0159447	0.00301158	0.138922	-0.313495	-0.176779
Substance abuse in the family	Subcortical volume	Right	putamen	781	0.914749	0.166437	0.163235	51.9806	0.522154	0.910803	-12.4239	0.601711	0.36268	1.81247e-32	0.760056	0.0170596	0.0297595	-0.405943	0.0326716	0.0326739	0.0326744	-0.0470749	0.0811942	-0.0343796	0.0938986	-0.470083	-0.341803	0.0170309	0.0292654	-0.406169	0.0328138	0.0321989	0.0325921	-0.0491707	0.0822042	-0.0342211	0.0903662	-0.467961	-0.341019
Physical health problems in the family	Cortical surface area	Right	lateral orbitofrontal cortex	781	0.914452	0.166976	0.163777	52.1829	0.760913	4.51023	-11.5886	0.446938	7.47e-06	9.11133e-29	0.760166	0.0248532	0.147317	-0.378548	0.0326623	0.0326629	0.0326655	-0.0392631	0.0889695	0.0831996	0.211434	-0.44267	-0.314425	0.0246466	0.147532	-0.378402	0.0327077	0.0327618	0.0323209	-0.03898	0.0895299	0.0838373	0.212032	-0.44286	-0.316314
Physical health problems in the family	Cortical thickness	Right	rostral middle frontal gyrus	781	0.988597	0.0264159	0.0226761	7.06353	-0.740421	-4.47371	-0.866057	0.459267	8.82938e-06	0.386725	0.760166	-0.0261447	-0.157972	-0.030584	0.0353106	0.0353112	0.0353141	-0.0954596	0.0431702	-0.227288	-0.0886559	-0.0999057	0.0387378	-0.0266154	-0.157859	-0.0301458	0.0356153	0.0351804	0.0351684	-0.0957946	0.0441523	-0.227112	-0.0900619	-0.0991696	0.039421
Substance abuse in the family	Subcortical volume	Right	hippocampus	781	0.924826	0.14797	0.144697	45.2114	0.47612	2.70375	-11.273	0.634122	0.00700526	2.04934e-27	0.760947	0.015727	0.0893154	-0.372398	0.0330315	0.0330339	0.0330344	-0.0491141	0.080568	0.0244697	0.154161	-0.437245	-0.307551	0.0153481	0.0886706	-0.373087	0.0328192	0.0330025	0.0331784	-0.0466541	0.0821085	0.0224783	0.15142	-0.437445	-0.307306
Substance abuse in the family	Cortical thickness	Left	pars orbitalis	781	0.989468	0.0246989	0.0209525	6.59277	-0.495429	-0.346694	4.39616	0.620437	0.728914	1.25433e-05	0.760947	-0.0175086	-0.0122532	0.155375	0.0353403	0.0353428	0.0353434	-0.0868819	0.0518647	-0.0816313	0.057125	0.0859958	0.224754	-0.0175508	-0.0119111	0.154315	0.0350816	0.0355676	0.0351396	-0.086062	0.050864	-0.0825432	0.0572754	0.0868267	0.223392
Any adverse childhood experience	Cortical surface area	Left	rostral anterior cingulate cortex	700	0.950734	0.099962	0.0961047	25.915	0.923814	2.0806	-8.47718	0.355901	0.0378335	1.3622e-16	0.763196	0.0331287	0.074616	-0.304014	0.0358608	0.0358627	0.0358627	-0.0372788	0.103536	0.00420464	0.145027	-0.374426	-0.233603	0.032767	0.0751033	-0.303607	0.0360403	0.035938	0.0360832	-0.0376619	0.10303	0.00654445	0.145671	-0.374708	-0.234483
Any adverse childhood experience	Cortical thickness	Right	pars triangularis	700	0.988785	0.0264771	0.0223048	6.34601	0.905148	-4.1609	0.937098	0.365698	3.56453e-05	0.349031	0.763196	0.0337584	-0.155193	0.0349519	0.037296	0.037298	0.037298	-0.039467	0.106984	-0.228422	-0.0819637	-0.0382775	0.108181	0.0336327	-0.15447	0.0352249	0.0377186	0.0376382	0.0371015	-0.0403314	0.106942	-0.227257	-0.082193	-0.0377375	0.106798
Exposure to violence	Subcortical volume	Left	pallidum	781	0.938366	0.122839	0.119469	36.4574	2.4086	3.66539	-9.54195	0.0162444	0.000263665	1.73986e-20	0.77973	0.080863	0.122873	-0.320332	0.0335726	0.0335226	0.0335709	0.0149598	0.146766	0.0570684	0.188679	-0.386231	-0.254432	0.0810494	0.123414	-0.320809	0.0330862	0.0330405	0.0334214	0.0172808	0.146864	0.0592957	0.188371	-0.386285	-0.255792
Physical health problems in the family	Cortical thickness	Left	lateral orbitofrontal cortex	781	0.979641	0.0439752	0.0403029	11.9748	0.638341	-5.88858	-0.994518	0.523439	5.78411e-09	0.320279	0.78459	0.022336	-0.206049	-0.0348023	0.0349907	0.0349913	0.0349942	-0.046351	0.091023	-0.274737	-0.137361	-0.103496	0.0338914	0.0223363	-0.206658	-0.0348431	0.0348789	0.0353844	0.0349201	-0.0461702	0.0909949	-0.275281	-0.137566	-0.104041	0.0317429
Physical health problems in the family	Cortical surface area	Right	medial orbitofrontal cortex	781	0.907919	0.178838	0.175684	56.697	0.613983	3.36095	-12.5433	0.539405	0.000814484	5.18769e-33	0.78459	0.0199108	0.108994	-0.406807	0.0324289	0.0324295	0.0324321	-0.0437474	0.083569	0.0453348	0.172653	-0.470471	-0.343142	0.0198482	0.10893	-0.407317	0.0320225	0.0325881	0.032179	-0.0437017	0.080897	0.0458458	0.172552	-0.471393	-0.343928
Physical health problems in the family	Subcortical volume	Right	putamen	781	0.914642	0.166631	0.16343	52.0533	0.674243	0.91026	-12.4384	0.500356	0.362966	1.55798e-32	0.78459	0.0220269	0.0297379	-0.40639	0.0326691	0.0326696	0.0326723	-0.0421027	0.0861565	-0.0343928	0.0938686	-0.470526	-0.342254	0.0209405	0.0295493	-0.406818	0.0327857	0.0329607	0.0323668	-0.0431465	0.0854242	-0.0346186	0.0946523	-0.47202	-0.34293
Physical health problems in the family	Cortical surface area	Left	rostral middle frontal gyrus	781	0.900141	0.192847	0.189746	62.1994	-0.621123	2.81347	-13.2996	0.5347	0.00502406	1.57767e-36	0.78459	-0.0199698	0.0904579	-0.427641	0.0321511	0.0321517	0.0321543	-0.0830827	0.043143	0.027344	0.153572	-0.49076	-0.364522	-0.0201085	0.0907653	-0.428122	0.0323915	0.0320662	0.0322512	-0.0822268	0.0436421	0.026513	0.15422	-0.489614	-0.364413
Change in household composition	Subcortical volume	Right	hippocampus	781	0.92443	0.1487	0.14543	45.4735	-0.947021	2.66665	-11.2624	0.343921	0.00781962	2.2742e-27	0.786105	-0.0312917	0.0881048	-0.37194	0.0330422	0.0330395	0.033025	-0.0961538	0.0335704	0.0232481	0.152961	-0.436768	-0.307112	-0.0309501	0.087207	-0.372219	0.0327467	0.0331082	0.0329768	-0.0948805	0.032978	0.0215228	0.151591	-0.436336	-0.307423
Change in household composition	Subcortical volume	Left	amygdala	781	0.892304	0.20684	0.203793	67.8897	-1.08216	4.78799	-13.2899	0.279514	2.01534e-06	1.7542e-36	0.786105	-0.0345145	0.152695	-0.423646	0.031894	0.0318913	0.0318773	-0.0971225	0.0280936	0.0900923	0.215298	-0.486222	-0.361071	-0.0346623	0.153385	-0.423373	0.0315255	0.0315415	0.0315827	-0.0963419	0.0277344	0.0896289	0.214602	-0.484459	-0.36258
Change in household composition	Cortical thickness	Left	rostral anterior cingulate cortex	781	0.9744	0.0541775	0.0505444	14.9121	-1.09393	-5.45354	3.70565	0.274321	6.62916e-08	0.000225724	0.786105	-0.0380999	-0.189922	0.128994	0.0348283	0.0348254	0.0348101	-0.106468	0.0302683	-0.258285	-0.121559	0.0606617	0.197327	-0.0379156	-0.189797	0.128946	0.0351544	0.0347474	0.034574	-0.107581	0.0315125	-0.257495	-0.122335	0.0615238	0.198389
Change in household composition	Cortical surface area	Left	superior frontal gyrus	781	0.896248	0.199813	0.196739	65.0072	1.06351	2.73025	-13.6379	0.28788	0.00647115	3.83617e-38	0.786105	0.0340694	0.0874562	-0.436659	0.0320349	0.0320323	0.0320182	-0.0288154	0.0969542	0.0245767	0.150336	-0.499511	-0.373807	0.0338763	0.0875523	-0.436579	0.0328171	0.0314084	0.0321719	-0.0287844	0.0966618	0.0261462	0.149066	-0.499672	-0.37484
Change in household composition	Subcortical volume	Left	pallidum	781	0.941207	0.117519	0.11413	34.6684	1.02904	3.73392	-9.4099	0.303781	0.00020222	5.41024e-20	0.786105	0.0346187	0.125606	-0.316401	0.0336419	0.0336391	0.0336243	-0.0314205	0.100658	0.0595719	0.191639	-0.382406	-0.250397	0.0346516	0.125226	-0.31628	0.0338584	0.0338701	0.0337106	-0.0316435	0.0994579	0.0599113	0.192311	-0.383106	-0.251
Change in household composition	Subcortical volume	Left	caudatus	781	0.968313	0.0659574	0.0623695	18.3834	0.949819	0.945855	-7.31107	0.342498	0.344515	6.56875e-13	0.786105	0.032874	0.0327341	-0.25291	0.0346108	0.0346079	0.0345927	-0.0350672	0.100815	-0.0352015	0.10067	-0.320815	-0.185004	0.0325824	0.0327843	-0.251897	0.0343657	0.0345186	0.0348453	-0.0360207	0.0993193	-0.0360982	0.0990283	-0.319325	-0.183155
Change in household composition	Subcortical volume	Right	caudatus	781	0.96361	0.0750091	0.071456	21.1109	1.00924	0.95195	-7.84395	0.31317	0.341417	1.43416e-14	0.786105	0.0347611	0.032785	-0.270025	0.0344427	0.0344398	0.0344247	-0.0328501	0.102372	-0.0348206	0.100391	-0.337601	-0.202449	0.0344691	0.0322084	-0.270502	0.03442	0.0345529	0.0345745	-0.0326825	0.102742	-0.0357044	0.0990629	-0.338403	-0.202869
Change in housing	Cortical surface area	Right	lateral orbitofrontal cortex	781	0.914389	0.167092	0.163893	52.2263	0.829239	4.47633	-11.5986	0.407223	8.72437e-06	8.24803e-29	0.82196	0.0271059	0.146284	-0.378956	0.0326877	0.0326794	0.0326726	-0.0370602	0.0912719	0.0821339	0.210434	-0.443092	-0.314819	0.0273784	0.145868	-0.379007	0.0330864	0.0319559	0.0331959	-0.0357484	0.0924475	0.0829033	0.208936	-0.442943	-0.313527
Change in housing	Cortical surface area	Left	medial orbitofrontal cortex	781	0.942881	0.114377	0.110975	33.6217	0.81899	1.5912	-9.87148	0.413042	0.111968	9.72896e-22	0.82196	0.027605	0.0536199	-0.332577	0.0337062	0.0336977	0.0336907	-0.0385604	0.0937705	-0.0125289	0.119769	-0.398712	-0.266442	0.0284462	0.0540438	-0.332981	0.0335026	0.033805	0.0334369	-0.0364835	0.0938025	-0.0117788	0.119667	-0.399083	-0.266859
Change in housing	Cortical thickness	Right	pars orbitalis	781	0.990874	0.0219248	0.0181678	5.83569	0.792853	-3.16696	2.57795	0.428104	0.00160029	0.010121	0.82196	0.0280844	-0.112151	0.0912736	0.0354219	0.0354129	0.0354055	-0.041449	0.0976177	-0.181667	-0.0426356	0.0217724	0.160775	0.0274761	-0.111705	0.0909251	0.0359587	0.0346727	0.0349117	-0.0442858	0.0960305	-0.178885	-0.0443717	0.0238973	0.1594
Change in housing	Subcortical volume	Right	hippocampus	781	0.924687	0.148226	0.144954	45.3031	0.679157	2.67618	-11.2938	0.49724	0.00760277	1.6737e-27	0.827635	0.0224501	0.0884409	-0.373152	0.0330558	0.0330474	0.0330405	-0.0424387	0.0873388	0.0235685	0.153313	-0.438011	-0.308293	0.0231214	0.0884081	-0.373003	0.0326003	0.0326698	0.0334513	-0.0407728	0.0873961	0.0239034	0.153627	-0.438471	-0.308332
Change in housing	Subcortical volume	Left	amygdala	781	0.892733	0.206077	0.203028	67.5744	0.647851	4.80186	-13.3194	0.517272	1.88431e-06	1.27231e-36	0.827635	0.0206752	0.153205	-0.424871	0.0319135	0.0319054	0.0318988	-0.0419712	0.0833216	0.0905749	0.215836	-0.487489	-0.362254	0.0216352	0.152665	-0.425425	0.0320573	0.031395	0.0321628	-0.0406821	0.0835038	0.0916567	0.214026	-0.48987	-0.363868
Change in housing	Cortical thickness	Right	lateral orbitofrontal cortex	781	0.978733	0.0457472	0.0420817	12.4805	0.685752	-6.06703	-0.742818	0.493073	2.02979e-09	0.457815	0.827635	0.023993	-0.212219	-0.0259776	0.0349878	0.034979	0.0349717	-0.0446884	0.0926743	-0.280883	-0.143555	-0.0946272	0.042672	0.0231474	-0.212452	-0.0258766	0.0347471	0.0350988	0.0352097	-0.0460403	0.0901918	-0.280823	-0.144953	-0.0954235	0.044909
Change in housing	Cortical surface area	Right	medial orbitofrontal cortex	781	0.907835	0.17899	0.175836	56.7556	0.722081	3.33201	-12.5524	0.470461	0.000902771	4.71402e-33	0.827635	0.023434	0.108108	-0.407181	0.0324534	0.0324452	0.0324384	-0.0402722	0.0871401	0.0444175	0.171798	-0.470858	-0.343504	0.0228221	0.108654	-0.407282	0.0322186	0.0323877	0.0322722	-0.0387373	0.0862253	0.0458772	0.172075	-0.469167	-0.343644
Change in housing	Cortical surface area	Right	caudal anterior cingulate cortex	781	0.967208	0.0680888	0.0645091	19.0209	0.660626	2.0427	-7.21986	0.509047	0.0414174	1.2359e-12	0.827635	0.0228417	0.0706102	-0.249517	0.0345758	0.0345671	0.0345599	-0.0450309	0.0907143	0.00275479	0.138466	-0.317359	-0.181676	0.0227309	0.0700669	-0.249309	0.034414	0.035097	0.0344311	-0.0447832	0.0876523	4.99199e-05	0.138996	-0.315702	-0.182937
Physical health problems in the family	Cortical surface area	Right	rostral anterior cingulate cortex	781	0.944627	0.111094	0.10768	32.5362	-0.292376	2.09241	-9.61413	0.770077	0.0367239	9.3104e-21	0.8361	-0.00986477	0.0705994	-0.324414	0.0337401	0.0337407	0.0337434	-0.0760967	0.0563672	0.00436625	0.136832	-0.390652	-0.258175	-0.00993728	0.0706589	-0.324305	0.0334288	0.0336368	0.0339478	-0.0746616	0.0551637	0.00517864	0.135355	-0.391052	-0.257577
Physical health problems in the family	Cortical thickness	Right	lateral orbitofrontal cortex	781	0.978995	0.0452369	0.0415695	12.3347	-0.229319	-6.04645	-0.720951	0.818681	2.29359e-09	0.471156	0.8361	-0.00801872	-0.211433	-0.0252124	0.0349676	0.0349682	0.0349711	-0.0766604	0.0606229	-0.280076	-0.142791	-0.0938608	0.043436	-0.00948602	-0.211001	-0.0258354	0.0349274	0.035122	0.0347125	-0.0785293	0.0601518	-0.280004	-0.141387	-0.0952478	0.0420149
Physical health problems in the family	Cortical surface area	Left	medial orbitofrontal cortex	781	0.94325	0.113684	0.110279	33.3918	-0.244267	1.61844	-9.84471	0.807088	0.105972	1.23322e-21	0.8361	-0.00822957	0.0545276	-0.33171	0.0336909	0.0336915	0.0336942	-0.074365	0.0579059	-0.0116089	0.120664	-0.397852	-0.265568	-0.00792556	0.0551909	-0.332021	0.0338086	0.033571	0.0334265	-0.0729281	0.0582957	-0.0115672	0.120783	-0.397433	-0.265224
Physical health problems in the family	Cortical surface area	Left	superior frontal gyrus	781	0.896852	0.198734	0.195656	64.5691	0.279082	2.69379	-13.6134	0.780256	0.00721597	5.02942e-38	0.8361	0.00894002	0.0862936	-0.43613	0.0320337	0.0320342	0.0320368	-0.0539423	0.0718223	0.0234102	0.149177	-0.499018	-0.373241	0.00913989	0.0867463	-0.436181	0.0326131	0.0311769	0.0323462	-0.0555452	0.0716458	0.0246509	0.146605	-0.498448	-0.371087
Physical health problems in the family	Subcortical volume	Left	putamen	781	0.913108	0.169423	0.166233	53.1036	-0.420507	0.820913	-12.5677	0.674231	0.411946	4.01677e-33	0.8361	-0.0137145	0.026774	-0.409926	0.0326143	0.0326149	0.0326175	-0.0777366	0.0503075	-0.0372492	0.0907972	-0.473954	-0.345898	-0.0143781	0.0260345	-0.410657	0.0323648	0.0325713	0.0328059	-0.0782172	0.0497473	-0.0376694	0.0902853	-0.477131	-0.346308
Physical health problems in the family	Cortical surface area	Right	caudal anterior cingulate cortex	781	0.967441	0.067639	0.0640576	18.8861	-0.243712	2.06492	-7.19879	0.807518	0.0392603	1.42883e-12	0.8361	-0.00842144	0.0713544	-0.248778	0.034555	0.0345556	0.0345584	-0.076253	0.0594101	0.00352161	0.139187	-0.316617	-0.18094	-0.00894848	0.0702207	-0.24879	0.0350682	0.0341077	0.0343453	-0.0762746	0.0585992	0.00370771	0.136126	-0.317291	-0.183418
Physical health problems in the family	Cortical surface area	Right	rostral middle frontal gyrus	781	0.900201	0.192739	0.189638	62.1564	0.238037	3.0886	-13.2546	0.811915	0.00208222	2.57704e-36	0.8361	0.00765368	0.0993104	-0.426221	0.0321533	0.0321538	0.0321564	-0.0554634	0.0707707	0.0361922	0.162429	-0.489344	-0.363097	0.00740314	0.0991428	-0.42575	0.0317507	0.0322002	0.0314269	-0.0548982	0.0709547	0.0351529	0.161209	-0.487005	-0.363354
Physical health problems in the family	Cortical surface area	Left	pars opercularis	781	0.968549	0.0655026	0.061913	18.2478	0.37538	1.66809	-7.17801	0.70748	0.0956988	1.64807e-12	0.8361	0.0129861	0.0577078	-0.248344	0.0345945	0.0345951	0.0345979	-0.0549232	0.0808953	-0.0102027	0.125618	-0.31626	-0.180428	0.0129425	0.0578353	-0.248122	0.0345689	0.0348164	0.0349707	-0.0551138	0.0820711	-0.0120251	0.125123	-0.316657	-0.179992
Physical health problems in the family	Cortical surface area	Right	pars opercularis	781	0.962943	0.0762895	0.0727413	21.501	-0.28678	2.03608	-7.72791	0.774357	0.0420795	3.36123e-14	0.8361	-0.00986358	0.0700306	-0.265822	0.0343943	0.0343949	0.0343977	-0.0773797	0.0576526	0.00251329	0.137548	-0.333345	-0.198299	-0.00907333	0.0694959	-0.265038	0.0348749	0.0342906	0.0340304	-0.0768513	0.0601808	0.00333106	0.136384	-0.330785	-0.197873
Physical health problems in the family	Cortical thickness	Right	pars opercularis	781	0.995629	0.0125152	0.00872208	3.29943	-0.270919	-2.95595	1.00578	0.786525	0.00321092	0.314834	0.8361	-0.00963436	-0.105121	0.0357708	0.0355618	0.0355624	0.0355653	-0.0794423	0.0601736	-0.17493	-0.0353115	-0.0340441	0.105586	-0.00952912	-0.104639	0.0350252	0.0354516	0.0356829	0.0356432	-0.0793289	0.0600999	-0.176532	-0.0339522	-0.0332582	0.105542
Physical health problems in the family	Cortical surface area	Left	pars orbitalis	781	0.931535	0.135562	0.132242	40.8258	0.378061	2.30479	-10.787	0.705488	0.0214398	2.1995e-25	0.8361	0.012579	0.0766874	-0.358945	0.0332725	0.0332731	0.0332758	-0.052735	0.0778931	0.0113722	0.142003	-0.424266	-0.293625	0.0118525	0.0768692	-0.359112	0.0333139	0.0327327	0.0326811	-0.0520229	0.0785745	0.0117462	0.14084	-0.423653	-0.294271
Physical health problems in the family	Cortical surface area	Right	pars orbitalis	781	0.894184	0.203495	0.200435	66.5112	0.347867	2.72983	-13.8169	0.728034	0.0064794	5.23941e-39	0.8361	0.0111103	0.0871878	-0.441334	0.0319384	0.0319389	0.0319415	-0.0515849	0.0738055	0.0244915	0.149884	-0.504035	-0.378632	0.0113726	0.0872062	-0.441462	0.0325623	0.0316679	0.031888	-0.051023	0.0749488	0.0250511	0.150468	-0.50425	-0.380729
Physical health problems in the family	Cortical thickness	Left	pars orbitalis	781	0.989468	0.0246991	0.0209528	6.59284	-0.495641	-0.345451	4.40697	0.620287	0.729848	1.19478e-05	0.8361	-0.0175168	-0.012209	0.155765	0.0353417	0.0353423	0.0353452	-0.0868928	0.0518592	-0.0815862	0.0571681	0.0863825	0.225148	-0.0173925	-0.0125789	0.154493	0.0356633	0.0356154	0.0356353	-0.0871761	0.0533718	-0.0816614	0.0577217	0.0854722	0.22418
Physical health problems in the family	Cortical surface area	Right	pars triangularis	781	0.940747	0.118382	0.114996	34.9571	0.315215	2.42881	-9.91026	0.752682	0.0153731	6.8958e-22	0.8361	0.0105917	0.0816131	-0.333032	0.0336015	0.0336021	0.0336048	-0.0553682	0.0765516	0.015652	0.147574	-0.398999	-0.267066	0.0103535	0.081541	-0.333516	0.0336992	0.0333241	0.0333609	-0.0548066	0.0762469	0.0149145	0.145389	-0.39897	-0.268499
Substance abuse in the family	Cortical thickness	Right	medial orbitofrontal cortex	781	0.981248	0.0408362	0.0371518	11.0836	0.355677	-5.75281	-0.0815293	0.722179	1.25992e-08	0.935042	0.845477	0.0124653	-0.201632	-0.00285758	0.0350467	0.0350492	0.0350498	-0.0563316	0.0812623	-0.270433	-0.13283	-0.0716605	0.0659453	0.0125966	-0.202213	-0.0036384	0.0349487	0.0348136	0.0344567	-0.056658	0.0818058	-0.270819	-0.135322	-0.0710091	0.0657176
Change in household composition	Cortical thickness	Right	rostral anterior cingulate cortex	781	0.985969	0.0315853	0.0278654	8.4909	0.732789	-4.19729	2.58349	0.463907	3.01182e-05	0.00996137	0.858943	0.0258248	-0.147908	0.0909992	0.0352419	0.0352389	0.0352234	-0.0433551	0.0950048	-0.217082	-0.0787337	0.0218554	0.160143	0.0256687	-0.147713	0.0920907	0.035155	0.0354153	0.0351061	-0.0409242	0.0955325	-0.213947	-0.0773887	0.0216884	0.16124
Change in household composition	Cortical thickness	Left	lateral orbitofrontal cortex	781	0.979562	0.0441296	0.0404579	12.0188	-0.73057	-5.91395	-0.97197	0.465261	4.99208e-09	0.331366	0.858943	-0.0255793	-0.207047	-0.0340136	0.0350129	0.0350099	0.0349946	-0.0943098	0.0431511	-0.275772	-0.138322	-0.102708	0.0346809	-0.0252329	-0.206801	-0.0338391	0.034711	0.0350606	0.0351588	-0.0925914	0.0419295	-0.277223	-0.139805	-0.102327	0.0360223
Change in household composition	Cortical thickness	Right	lateral orbitofrontal cortex	781	0.97862	0.0459684	0.0423037	12.5437	0.807084	-6.01561	-0.739656	0.419864	2.75226e-09	0.459731	0.858943	0.0282311	-0.210404	-0.025859	0.0349792	0.0349763	0.0349609	-0.0404332	0.0968954	-0.279062	-0.141745	-0.0944874	0.0427694	0.0273951	-0.209881	-0.0256099	0.034936	0.0347887	0.0344819	-0.0416097	0.0956482	-0.276691	-0.142638	-0.0939507	0.0431344
Change in household composition	Cortical thickness	Left	medial orbitofrontal cortex	781	0.96713	0.0682384	0.0646593	19.0657	-0.731546	-7.1349	-2.55191	0.464665	2.2134e-12	0.0109028	0.858943	-0.0252884	-0.246622	-0.0881696	0.0345685	0.0345656	0.0345504	-0.0931466	0.0425697	-0.314475	-0.17877	-0.155992	-0.0203469	-0.024891	-0.246883	-0.0879758	0.0344579	0.0340396	0.0343833	-0.0928296	0.0422047	-0.314417	-0.180976	-0.154815	-0.0203912
Change in household composition	Cortical thickness	Left	caudal anterior cingulate cortex	781	0.996487	0.0108124	0.00701275	2.84561	0.741867	-2.51902	1.17285	0.458391	0.0119668	0.241215	0.858943	0.0264237	-0.0897145	0.0417524	0.0356178	0.0356149	0.0355992	-0.0434943	0.0963417	-0.159627	-0.0198024	-0.0281291	0.111634	0.026361	-0.0895831	0.0413089	0.0357711	0.0357383	0.0350256	-0.0447336	0.0962077	-0.159923	-0.020727	-0.0264454	0.109095
Change in housing	Subcortical volume	Left	caudatus	781	0.968657	0.0652934	0.061703	18.1854	0.588846	0.891952	-7.30508	0.556135	0.372693	6.84882e-13	0.861112	0.0203903	0.0308784	-0.252841	0.0346276	0.0346189	0.0346117	-0.0475839	0.0883646	-0.0370787	0.0988355	-0.320784	-0.184898	0.0200404	0.0311262	-0.252902	0.0343783	0.034583	0.0345991	-0.045712	0.0877525	-0.0374183	0.0989971	-0.320553	-0.18391
Bullying victimization	Subcortical volume	Left	hippocampus	703	0.923862	0.150106	0.14648	41.3875	-0.543884	2.69441	-10.7396	0.586694	0.00721964	5.11356e-25	0.873266	-0.0189326	0.0937748	-0.373597	0.03481	0.0348034	0.0347867	-0.0872766	0.0494114	0.0254437	0.162106	-0.441895	-0.305299	-0.0187806	0.093402	-0.372976	0.0346091	0.0348049	0.034782	-0.0842881	0.0485101	0.0257202	0.160024	-0.442563	-0.304715
Bullying victimization	Subcortical volume	Right	hippocampus	703	0.921358	0.154706	0.151099	42.8877	-0.768885	2.23015	-11.0389	0.44222	0.0260523	3.07488e-26	0.873266	-0.0266924	0.0774066	-0.382966	0.0347157	0.0347091	0.0346925	-0.0948512	0.0414665	0.00926066	0.145553	-0.451079	-0.314853	-0.0263343	0.0763875	-0.383392	0.0345814	0.0347153	0.0343452	-0.0934883	0.041963	0.00955931	0.14335	-0.450006	-0.315589
Bullying victimization	Subcortical volume	Left	amygdala	703	0.890462	0.210447	0.207078	62.4591	0.35836	4.28138	-12.9229	0.720182	2.1154e-05	1.98566e-34	0.873266	0.0120235	0.14362	-0.433292	0.0335515	0.0335452	0.0335291	-0.0538497	0.0778967	0.0777589	0.20948	-0.499121	-0.367463	0.0117929	0.143809	-0.434079	0.0337847	0.0331344	0.0331481	-0.0538585	0.0804569	0.079368	0.209061	-0.498935	-0.369117
Bullying victimization	Subcortical volume	Right	amygdala	703	0.909018	0.177198	0.173687	50.4658	0.34023	2.67238	-11.9609	0.733785	0.00770613	3.83749e-30	0.873266	0.0116531	0.0915135	-0.409395	0.0342507	0.0342442	0.0342278	-0.0555928	0.078899	0.0242803	0.158747	-0.476596	-0.342194	0.0111795	0.0913578	-0.409572	0.0344474	0.0341562	0.0337097	-0.0557207	0.0779701	0.0228348	0.157973	-0.474984	-0.343983
Bullying victimization	Cortical surface area	Left	rostral anterior cingulate cortex	703	0.951231	0.0990051	0.0951601	25.7495	-0.537284	2.06976	-8.47773	0.591242	0.0388392	1.34675e-16	0.873266	-0.0192569	0.0741689	-0.303649	0.0358412	0.0358345	0.0358173	-0.0896256	0.0511118	0.00381349	0.144524	-0.373971	-0.233328	-0.0185259	0.0743842	-0.304139	0.0360442	0.0353265	0.0362689	-0.086775	0.052143	0.00647594	0.143367	-0.375824	-0.232394
Bullying victimization	Cortical thickness	Left	rostral anterior cingulate cortex	703	0.972141	0.0589583	0.0549425	14.6815	0.692822	-5.01889	4.21161	0.48865	6.59193e-07	2.86536e-05	0.873266	0.0253775	-0.183802	0.154164	0.0366291	0.0366222	0.0366046	-0.0465381	0.097293	-0.255704	-0.111901	0.0822968	0.226032	0.0262045	-0.183171	0.154186	0.0359653	0.0356359	0.0362883	-0.0433416	0.096675	-0.252302	-0.113277	0.084095	0.225468
Bullying victimization	Cortical surface area	Left	lateral orbitofrontal cortex	703	0.918182	0.160523	0.156941	44.8089	0.388863	3.86043	-10.8598	0.697495	0.000123617	1.66517e-25	0.873266	0.0134531	0.13353	-0.375453	0.034596	0.0345895	0.0345729	-0.0544708	0.081377	0.0656192	0.201441	-0.443332	-0.307575	0.0138626	0.133082	-0.376267	0.0341834	0.0343727	0.0344012	-0.0518322	0.0808217	0.0670001	0.2014	-0.4434	-0.310341
Bullying victimization	Cortical thickness	Left	lateral orbitofrontal cortex	703	0.980778	0.0421613	0.0380738	10.3147	0.50062	-5.54741	-0.411611	0.616796	4.10788e-08	0.68075	0.873266	0.0185002	-0.204963	-0.0152007	0.0369546	0.0369476	0.0369299	-0.0540543	0.0910547	-0.277504	-0.132422	-0.0877067	0.0573053	0.0186479	-0.205074	-0.015489	0.0367662	0.0371818	0.0370649	-0.0540604	0.0912098	-0.277488	-0.134157	-0.0891893	0.0557992
Bullying victimization	Cortical thickness	Right	lateral orbitofrontal cortex	703	0.977615	0.0483295	0.0442684	11.9004	0.659848	-5.96014	-0.0626927	0.509568	3.98648e-09	0.950029	0.873266	0.0243057	-0.219502	-0.00230777	0.0368354	0.0368284	0.0368108	-0.0480148	0.0966263	-0.291809	-0.147196	-0.07458	0.0699644	0.0246515	-0.219536	-0.0022564	0.0374504	0.0367934	0.0364589	-0.0487945	0.0977183	-0.290158	-0.147396	-0.0737166	0.0699011
Bullying victimization	Cortical surface area	Left	medial orbitofrontal cortex	703	0.937204	0.12538	0.121648	33.5926	0.797826	1.72634	-9.83809	0.425241	0.0847264	1.74445e-21	0.873266	0.0281734	0.0609501	-0.347178	0.0353127	0.0353061	0.0352891	-0.0411576	0.0975045	-0.00836784	0.130268	-0.416462	-0.277893	0.0284668	0.0597732	-0.34687	0.0350476	0.0354674	0.0351276	-0.0411315	0.0970074	-0.00960397	0.126486	-0.415578	-0.276246
Bullying victimization	Cortical surface area	Right	medial orbitofrontal cortex	703	0.900161	0.193154	0.189711	56.098	0.487303	2.97472	-12.5696	0.626195	0.00303306	7.87136e-33	0.873266	0.0165279	0.100874	-0.426037	0.033917	0.0339106	0.0338943	-0.0500628	0.0831186	0.0342963	0.167452	-0.492583	-0.35949	0.01722	0.100934	-0.425497	0.0336724	0.0332782	0.033417	-0.0475302	0.0827479	0.0370379	0.164983	-0.491341	-0.360453
Bullying victimization	Cortical thickness	Left	medial orbitofrontal cortex	703	0.970834	0.0614871	0.0574821	15.3525	0.934998	-6.39466	-2.29877	0.35011	2.93339e-10	0.0218103	0.873266	0.0342021	-0.233871	-0.0840326	0.0365799	0.0365729	0.0365554	-0.0376167	0.106021	-0.305677	-0.162066	-0.155803	-0.0122618	0.0333633	-0.233538	-0.0841735	0.0362309	0.0365788	0.0367079	-0.0374582	0.105236	-0.30432	-0.160884	-0.156376	-0.0127827
Bullying victimization	Cortical surface area	Left	superior frontal gyrus	703	0.890672	0.210075	0.206704	62.3192	0.371519	2.7288	-13.3473	0.710363	0.00651535	2.20137e-36	0.873266	0.012468	0.0915598	-0.447629	0.0335594	0.0335531	0.033537	-0.0534208	0.0783567	0.0256835	0.157436	-0.513474	-0.381784	0.0123651	0.0913536	-0.446923	0.0334168	0.033408	0.033204	-0.0531078	0.0780954	0.0261941	0.157692	-0.512752	-0.381687
Bullying victimization	Cortical surface area	Right	superior frontal gyrus	703	0.895267	0.201903	0.198497	59.2817	-0.617177	2.08503	-13.1044	0.537318	0.0374264	2.92596e-35	0.873266	-0.020819	0.0703203	-0.44175	0.0337326	0.0337262	0.03371	-0.0870477	0.0454097	0.00410416	0.136536	-0.507934	-0.375565	-0.0202542	0.0706921	-0.442327	0.0343071	0.0338749	0.0337724	-0.0865563	0.0482614	0.00545474	0.136443	-0.507847	-0.376695
Bullying victimization	Subcortical volume	Left	putamen	703	0.907171	0.180537	0.17704	51.6263	-0.513426	0.94223	-12.3655	0.607815	0.346399	6.40774e-32	0.873266	-0.0175495	0.0322004	-0.422384	0.0341811	0.0341747	0.0341583	-0.0846588	0.0495598	-0.0348963	0.099297	-0.489448	-0.355319	-0.0177377	0.0321703	-0.422362	0.0346106	0.0343736	0.0339382	-0.085118	0.0502389	-0.034809	0.0994895	-0.487192	-0.355055
Bullying victimization	Subcortical volume	Left	pallidum	703	0.935445	0.128662	0.124943	34.6017	0.483884	3.46097	-9.51264	0.628619	0.000570775	2.8909e-20	0.873266	0.0170552	0.121964	-0.335063	0.0352464	0.0352398	0.0352229	-0.0521457	0.0862561	0.0527759	0.191151	-0.404217	-0.265908	0.0174892	0.121594	-0.335118	0.0347778	0.035027	0.0352131	-0.0502166	0.086418	0.0540569	0.18895	-0.405407	-0.264771
Bullying victimization	Subcortical volume	Right	pallidum	703	0.932501	0.134136	0.130441	36.3019	-0.413567	3.29901	-9.82665	0.679317	0.00101917	1.92759e-21	0.873266	-0.0145309	0.115891	-0.345034	0.0351355	0.0351289	0.0351121	-0.0835141	0.0544523	0.0469204	0.184861	-0.413971	-0.276097	-0.0141502	0.115812	-0.345142	0.0352841	0.0349319	0.0347421	-0.0818859	0.0554662	0.0493019	0.183348	-0.412814	-0.277549
Bullying victimization	Subcortical volume	Left	accumbens	703	0.955421	0.09105	0.0871711	23.4733	-0.357973	0.278174	-8.36207	0.720471	0.78096	3.30183e-16	0.873266	-0.0128867	0.0100121	-0.300826	0.0359991	0.0359923	0.0359751	-0.0835654	0.0577919	-0.0606532	0.0806774	-0.371457	-0.230194	-0.0118975	0.0107391	-0.30131	0.0357687	0.0356628	0.0354028	-0.0809541	0.0588725	-0.0577557	0.0820336	-0.370542	-0.230875
Bullying victimization	Subcortical volume	Right	accumbens	703	0.961214	0.0799935	0.0760675	20.375	-0.450888	-0.322691	-7.78784	0.652209	0.747025	2.44794e-14	0.873266	-0.01633	-0.0116848	-0.281867	0.0362174	0.0362106	0.0361932	-0.0874372	0.0547772	-0.0827786	0.0594089	-0.352927	-0.210807	-0.0161786	-0.0116326	-0.281546	0.036141	0.0361779	0.0362361	-0.0855472	0.0544968	-0.0825534	0.0595416	-0.352969	-0.210775
Bullying victimization	Subcortical volume	Left	caudatus	703	0.96628	0.0702703	0.0663027	17.7112	0.324158	0.748453	-7.23447	0.745915	0.454437	1.22535e-12	0.873266	0.011802	0.0272447	-0.263219	0.0364083	0.0364014	0.0363839	-0.05968	0.083284	-0.0442237	0.0987132	-0.334653	-0.191784	0.011091	0.0276473	-0.263216	0.0358462	0.0355528	0.036223	-0.0597633	0.0811158	-0.0415601	0.0964284	-0.334667	-0.193244
Bullying victimization	Cortical surface area	Right	caudal anterior cingulate cortex	703	0.965623	0.0715335	0.0675714	18.0542	1.06139	1.66547	-7.07511	0.288876	0.0962648	3.61832e-12	0.873266	0.0386172	0.0605842	-0.257245	0.0363835	0.0363767	0.0363592	-0.0328162	0.110051	-0.0108357	0.132004	-0.328631	-0.18586	0.0378473	0.0607547	-0.256725	0.0364386	0.0359656	0.0362781	-0.0311844	0.112053	-0.00891383	0.132503	-0.326871	-0.183668
Bullying victimization	Cortical thickness	Left	caudal anterior cingulate cortex	703	0.998205	0.00782052	0.00358647	1.84705	-0.391073	-2.03898	1.05219	0.695862	0.0418254	0.293076	0.873266	-0.0147087	-0.076674	0.0395475	0.0376112	0.0376041	0.037586	-0.0885524	0.059135	-0.150504	-0.00284429	-0.0342468	0.113342	-0.0157162	-0.0761553	0.038955	0.0377219	0.0369286	0.0378656	-0.0903467	0.0574352	-0.149176	-0.00344742	-0.0344473	0.112705
Bullying victimization	Cortical thickness	Right	caudal anterior cingulate cortex	703	0.994873	0.014433	0.0102271	3.43166	0.60632	-2.28973	2.13366	0.544498	0.0223324	0.033216	0.873266	0.0227283	-0.0858158	0.0799282	0.0374856	0.0374785	0.0374606	-0.0508689	0.0963255	-0.159399	-0.0122325	0.00638021	0.153476	0.0218152	-0.0852598	0.0801417	0.037325	0.0374337	0.0371109	-0.0516258	0.0962644	-0.15775	-0.0126062	0.00751419	0.153909
Bullying victimization	Cortical surface area	Left	rostral middle frontal gyrus	703	0.889302	0.212502	0.209142	63.2337	0.971895	2.76627	-13.4214	0.331437	0.00581911	9.94778e-37	0.873266	0.0325661	0.0926741	-0.449421	0.0335078	0.0335015	0.0334854	-0.0332213	0.0983535	0.0268991	0.158449	-0.515164	-0.383677	0.0329057	0.0935204	-0.449633	0.0335006	0.033109	0.0338104	-0.0324911	0.0978423	0.0295263	0.158018	-0.514672	-0.383495
Bullying victimization	Cortical surface area	Right	rostral middle frontal gyrus	703	0.89317	0.205637	0.202247	60.662	-0.410908	2.95188	-13.0943	0.681265	0.00326365	3.25576e-35	0.873266	-0.0138285	0.0993225	-0.440376	0.0336536	0.0336472	0.0336311	-0.0799021	0.052245	0.0332615	0.165384	-0.506405	-0.374346	-0.0137181	0.0997288	-0.44007	0.0338538	0.0332785	0.033793	-0.0784646	0.0525509	0.035065	0.16453	-0.507241	-0.374417
Bullying victimization	Cortical thickness	Left	rostral middle frontal gyrus	703	0.995456	0.0132782	0.00906742	3.15339	0.373577	-2.84247	1.08897	0.708832	0.00460634	0.276541	0.873266	0.014012	-0.106594	0.0408173	0.0375076	0.0375005	0.0374825	-0.0596283	0.0876523	-0.18022	-0.0329677	-0.0327738	0.114408	0.0135529	-0.107096	0.039963	0.0373718	0.0377465	0.0378475	-0.0605959	0.0861773	-0.180498	-0.0324906	-0.033115	0.1156
Bullying victimization	Cortical thickness	Right	rostral middle frontal gyrus	703	0.986566	0.0308226	0.0266867	7.45246	0.426812	-4.59186	-1.18843	0.669647	5.20483e-06	0.235064	0.873266	0.0158657	-0.170659	-0.0441476	0.0371726	0.0371656	0.0371478	-0.057117	0.0888484	-0.243628	-0.0976903	-0.117082	0.0287863	0.0158997	-0.170489	-0.0443574	0.0376715	0.0366415	0.0377536	-0.0578838	0.0891426	-0.243232	-0.100044	-0.116821	0.0303298
Bullying victimization	Cortical surface area	Left	pars orbitalis	703	0.928569	0.141424	0.13776	38.5992	-0.55748	2.10583	-10.4881	0.577377	0.0355734	5.21066e-24	0.873266	-0.0195048	0.0736634	-0.366704	0.0349874	0.0349807	0.034964	-0.088197	0.0491875	0.00498415	0.142343	-0.435351	-0.298058	-0.0193063	0.0737588	-0.367009	0.0349926	0.0341105	0.0352944	-0.0864834	0.0512606	0.00924965	0.14046	-0.436348	-0.295736
Bullying victimization	Cortical surface area	Right	pars orbitalis	703	0.893355	0.205308	0.201916	60.5396	0.581285	2.29689	-13.2327	0.561235	0.021918	7.49009e-36	0.873266	0.0195664	0.0773001	-0.445121	0.0336606	0.0336542	0.0336381	-0.0465209	0.0856536	0.0112253	0.143375	-0.511164	-0.379078	0.0197057	0.0773337	-0.444744	0.0340984	0.0335691	0.0332488	-0.0484688	0.0843021	0.0118827	0.142662	-0.509899	-0.379917
Bullying victimization	Cortical thickness	Left	pars orbitalis	703	0.988008	0.0279876	0.0238396	6.74726	0.900983	-0.175791	4.37768	0.367906	0.860509	1.3818e-05	0.873266	0.0335409	-0.00654292	0.162859	0.037227	0.0372199	0.0372021	-0.0395485	0.10663	-0.0796185	0.0665326	0.0898182	0.235899	0.0334387	-0.00591998	0.163161	0.0372827	0.0371821	0.0372089	-0.0395773	0.106924	-0.0770626	0.0667428	0.0922956	0.235977
Bullying victimization	Cortical surface area	Right	pars triangularis	703	0.946679	0.107608	0.103799	28.2567	0.673133	2.328	-8.84905	0.501084	0.0201948	7.09061e-18	0.873266	0.0240105	0.0830235	-0.315432	0.0356697	0.035663	0.0356459	-0.0460215	0.0940424	0.0130048	0.153042	-0.385417	-0.245447	0.0244767	0.0827914	-0.31586	0.035345	0.0356428	0.0358633	-0.0442088	0.0956334	0.0132469	0.153749	-0.3838	-0.244012
Bullying victimization	Cortical thickness	Left	pars triangularis	703	0.99218	0.0197617	0.0155786	4.72419	0.749713	-2.89041	2.25935	0.453679	0.00396595	0.0241671	0.873266	0.0280274	-0.108035	0.0844074	0.0373842	0.0373771	0.0373592	-0.0453706	0.101425	-0.181419	-0.0346512	0.0110585	0.157756	0.0285379	-0.107896	0.0846535	0.0373614	0.0373375	0.0363682	-0.0451104	0.102801	-0.179617	-0.0333523	0.0126875	0.155864
Bereavement	Cortical thickness	Left	superior frontal gyrus	781	0.988478	0.0266494	0.0229105	7.12768	-2.36518	-2.8135	2.7636	0.0182646	0.00502359	0.00585137	0.876699	-0.0835522	-0.0993664	0.0976077	0.0353259	0.0353176	0.0353191	-0.152897	-0.0142073	-0.168695	-0.0300376	0.0282762	0.166939	-0.0835811	-0.0995302	0.0976481	0.035689	0.0350226	0.0353127	-0.152015	-0.0131769	-0.168731	-0.0295753	0.026217	0.166471
Change in housing	Cortical thickness	Left	medial orbitofrontal cortex	781	0.967296	0.0679185	0.0643382	18.9699	0.516655	-7.12581	-2.5791	0.605543	2.35494e-12	0.0100876	0.877217	0.0178654	-0.246341	-0.0891415	0.034579	0.0345702	0.034563	-0.0500133	0.0857442	-0.314203	-0.17848	-0.156989	-0.0212941	0.0180271	-0.245719	-0.0885987	0.0345992	0.0346272	0.0345161	-0.0500882	0.0856423	-0.312657	-0.178363	-0.156453	-0.0201591
Change in housing	Cortical thickness	Left	superior frontal gyrus	781	0.991857	0.0199839	0.0162195	5.30857	-0.494118	-2.84508	2.70514	0.621362	0.00455624	0.00697625	0.877217	-0.0175199	-0.100852	0.095872	0.035457	0.035448	0.0354406	-0.0871222	0.0520824	-0.170437	-0.0312677	0.0263018	0.165442	-0.0170343	-0.10095	0.0962507	0.0353424	0.0355111	0.0354616	-0.0860646	0.0527735	-0.170502	-0.0311065	0.0274935	0.165194
Change in housing	Cortical surface area	Left	rostral middle frontal gyrus	781	0.900208	0.192727	0.189626	62.1515	0.519408	2.79657	-13.3175	0.603624	0.00529175	1.29906e-36	0.877217	0.0167149	0.0899729	-0.428367	0.0321807	0.0321726	0.0321659	-0.046456	0.0798858	0.0268179	0.153128	-0.491509	-0.365226	0.0165662	0.0903392	-0.428818	0.0324421	0.0323411	0.0321326	-0.0461743	0.0804951	0.0267494	0.153943	-0.493905	-0.366241
Change in housing	Cortical thickness	Left	lateral orbitofrontal cortex	781	0.979761	0.0437407	0.0400675	11.908	-0.464668	-5.87134	-0.972791	0.642298	6.39067e-09	0.330958	0.880866	-0.0162748	-0.205589	-0.0340559	0.0350246	0.0350157	0.0350084	-0.0850283	0.0524787	-0.274325	-0.136853	-0.102778	0.0346659	-0.016102	-0.206432	-0.0339332	0.0345453	0.0352547	0.0350931	-0.084292	0.0512076	-0.276246	-0.138077	-0.100564	0.0374761
Accumulated adverse childhood experiences	Cortical surface area	Right	rostral anterior cingulate cortex	700	0.941986	0.116448	0.112662	30.7523	0.398726	1.80966	-9.40655	0.690217	0.0707768	7.1843e-20	0.89058	0.0141828	0.0642995	-0.334628	0.0355705	0.0355312	0.0355739	-0.0556547	0.0840204	-0.00546098	0.13406	-0.404473	-0.264784	0.0145076	0.0649368	-0.334712	0.0349676	0.0354813	0.0352055	-0.0547945	0.0834144	-0.00483881	0.134833	-0.40158	-0.265621
Accumulated adverse childhood experiences	Cortical surface area	Right	lateral orbitofrontal cortex	700	0.909116	0.177036	0.173509	50.1945	0.378677	3.97972	-11.5496	0.705042	7.61918e-05	2.29546e-28	0.89058	0.0129997	0.13647	-0.396526	0.0343292	0.0342913	0.0343326	-0.0544009	0.0804003	0.0691438	0.203796	-0.463934	-0.329119	0.0127796	0.136198	-0.396644	0.0344772	0.034393	0.0345763	-0.054132	0.0804493	0.0703521	0.203947	-0.465228	-0.331281
Accumulated adverse childhood experiences	Cortical thickness	Right	lateral orbitofrontal cortex	700	0.977591	0.0483937	0.0443153	11.8661	0.387605	-5.9534	-0.0328986	0.698426	4.15384e-09	0.973765	0.89058	0.0143084	-0.219527	-0.00121457	0.0369149	0.0368742	0.0369185	-0.0581688	0.0867857	-0.291924	-0.147129	-0.0736989	0.0712698	0.0145382	-0.219666	-0.00115114	0.0376547	0.0369659	0.0368513	-0.061308	0.0865542	-0.29113	-0.146683	-0.0739433	0.0714248
Change in housing	Subcortical volume	Right	amygdala	781	0.91118	0.172928	0.169751	54.4317	0.316892	3.35598	-12.2756	0.75141	0.000829067	8.46927e-32	0.896569	0.0103221	0.109286	-0.399668	0.0325729	0.0325647	0.0325579	-0.0536188	0.074263	0.0453617	0.173211	-0.46358	-0.335757	0.0104279	0.109237	-0.399885	0.0321975	0.0325226	0.0323572	-0.0503699	0.0756008	0.0445077	0.172367	-0.465747	-0.337183
Change in housing	Cortical thickness	Left	rostral anterior cingulate cortex	781	0.975085	0.0528475	0.0492093	14.5256	0.313649	-5.42209	3.67287	0.753872	7.85768e-08	0.000256193	0.896569	0.010933	-0.188952	0.127968	0.0348574	0.0348486	0.0348413	-0.0574924	0.0793583	-0.25736	-0.120544	0.059574	0.196362	0.0115148	-0.187836	0.127799	0.0345773	0.0346353	0.0354286	-0.0547313	0.0799126	-0.254278	-0.120068	0.0560832	0.196719
Change in housing	Cortical surface area	Left	superior frontal gyrus	781	0.896829	0.198775	0.195697	64.5858	0.343584	2.67937	-13.6155	0.731252	0.00753134	4.91228e-38	0.896569	0.0110153	0.0858787	-0.436311	0.0320599	0.0320518	0.0320451	-0.0519186	0.0739491	0.0229608	0.148797	-0.499216	-0.373406	0.0104843	0.0862637	-0.436979	0.0325464	0.0314842	0.0319279	-0.0535561	0.0739252	0.0258785	0.147531	-0.50017	-0.375162
Change in housing	Cortical surface area	Right	superior frontal gyrus	781	0.902687	0.188274	0.185156	60.3826	0.327492	1.77182	-13.3125	0.743384	0.076814	1.37083e-36	0.896569	0.0105679	0.057161	-0.429388	0.0322693	0.0322612	0.0322544	-0.0527769	0.0739128	-0.00616784	0.12049	-0.492704	-0.366073	0.0101731	0.0572413	-0.429551	0.032798	0.0320804	0.0322399	-0.0527553	0.0741478	-0.00315094	0.122907	-0.493361	-0.366422
Change in housing	Cortical thickness	Right	superior frontal gyrus	781	0.991344	0.0209983	0.0172378	5.58382	0.244859	-3.17269	2.52737	0.80663	0.00156946	0.0116882	0.896569	0.00867747	-0.112407	0.0895253	0.0354386	0.0354297	0.0354223	-0.0608888	0.0782437	-0.181956	-0.0428586	0.0199911	0.159059	0.00845294	-0.112749	0.0895633	0.0350514	0.0353958	0.0353738	-0.0597052	0.0766286	-0.182485	-0.0422552	0.0203908	0.158406
Change in housing	Subcortical volume	Right	caudatus	781	0.96417	0.0739338	0.0703766	20.7841	0.332511	0.904505	-7.82774	0.739593	0.366007	1.6164e-14	0.896569	0.0114607	0.0311679	-0.269676	0.0344672	0.0344585	0.0344513	-0.0561986	0.0791201	-0.0364744	0.0988102	-0.337304	-0.202048	0.0110871	0.0304455	-0.269188	0.034905	0.0343609	0.0345113	-0.0581945	0.078735	-0.0360744	0.0979811	-0.336077	-0.200601
Change in housing	Cortical surface area	Right	pars opercularis	781	0.962947	0.0762816	0.0727333	21.4986	-0.274807	2.04553	-7.722	0.783537	0.0411376	3.50928e-14	0.896569	-0.00945982	0.0703964	-0.265696	0.0344235	0.0344148	0.0344076	-0.0770334	0.0581137	0.0028399	0.137953	-0.333238	-0.198153	-0.00968982	0.0703535	-0.264872	0.0343489	0.0339398	0.0333066	-0.076062	0.0577519	0.00526316	0.137566	-0.32909	-0.197947
Change in housing	Cortical surface area	Right	pars orbitalis	781	0.894212	0.203444	0.200384	66.4902	0.26647	2.71757	-13.8152	0.789947	0.00672208	5.34323e-39	0.896569	0.00851809	0.0868488	-0.441418	0.0319664	0.0319583	0.0319516	-0.0542321	0.0712683	0.0241145	0.149583	-0.504139	-0.378696	0.00781254	0.0863226	-0.441819	0.0317316	0.0320812	0.0314139	-0.0535347	0.0712932	0.0233453	0.148972	-0.503546	-0.379609
Change in housing	Cortical surface area	Right	pars triangularis	781	0.940776	0.118327	0.114941	34.9387	0.225236	2.41828	-9.90905	0.821855	0.0158217	6.96985e-22	0.896569	0.0075749	0.0813086	-0.333097	0.0336309	0.0336224	0.0336154	-0.0584429	0.0735926	0.0153076	0.14731	-0.399084	-0.26711	0.00805536	0.0813786	-0.333272	0.0337286	0.0335437	0.0336178	-0.0569485	0.076013	0.0148185	0.147225	-0.400529	-0.267768
Bullying victimization	Cortical thickness	Right	rostral anterior cingulate cortex	703	0.986757	0.0304478	0.0263104	7.35901	0.236983	-4.01627	2.36365	0.812739	6.54924e-05	0.0183671	0.896674	0.00881099	-0.149296	0.0878213	0.0371798	0.0371728	0.037155	-0.0641858	0.0818078	-0.222279	-0.0763129	0.0148733	0.160769	0.00917749	-0.14976	0.0872871	0.0375154	0.036447	0.0373514	-0.065177	0.081535	-0.222541	-0.0784584	0.0145586	0.16038
Bullying victimization	Cortical surface area	Right	lateral orbitofrontal cortex	703	0.908911	0.177391	0.17388	50.5326	0.22512	3.96238	-11.5856	0.821951	8.17798e-05	1.57875e-28	0.896674	0.00770962	0.135673	-0.396502	0.0342467	0.0342402	0.0342238	-0.0595284	0.0749477	0.0684475	0.202898	-0.463695	-0.329309	0.00781891	0.136288	-0.397354	0.0345877	0.0346106	0.0341085	-0.0588288	0.0738684	0.0680068	0.205034	-0.46467	-0.330083
Bullying victimization	Subcortical volume	Right	putamen	703	0.905601	0.183372	0.179887	52.619	-0.259283	1.23439	-12.4685	0.795492	0.217471	2.2299e-32	0.896674	-0.00884726	0.0421117	-0.425165	0.034122	0.0341155	0.0340992	-0.0758404	0.0581459	-0.0248687	0.109092	-0.492113	-0.358216	-0.00782017	0.0420774	-0.424393	0.0336488	0.0344575	0.034271	-0.0736949	0.0565598	-0.0252655	0.108685	-0.49026	-0.356712
Accumulated adverse childhood experiences	Subcortical volume	Left	putamen	700	0.90815	0.178783	0.175264	50.7979	0.335808	0.901804	-12.2951	0.737116	0.367471	1.3508e-31	0.897106	0.0115158	0.0308912	-0.421673	0.0342927	0.0342549	0.0342961	-0.0558132	0.0788448	-0.0363634	0.0981458	-0.489008	-0.354337	0.0121186	0.0308445	-0.421268	0.0338566	0.033374	0.0342834	-0.0534046	0.078641	-0.0335131	0.0968256	-0.489716	-0.355708
Accumulated adverse childhood experiences	Cortical thickness	Right	pars triangularis	700	0.98929	0.0254819	0.0213054	6.10126	0.321948	-4.1505	0.911373	0.747588	3.72617e-05	0.362413	0.897106	0.0120269	-0.154878	0.0340492	0.0373567	0.0373154	0.0373603	-0.0613177	0.0853715	-0.228142	-0.0816143	-0.0393025	0.107401	0.0120217	-0.154686	0.0338571	0.0370106	0.0372148	0.0378165	-0.059728	0.0859358	-0.227661	-0.082624	-0.0405319	0.107446
Bullying victimization	Cortical surface area	Right	pars opercularis	703	0.959879	0.0825467	0.0786316	21.0839	0.199491	2.03204	-7.65165	0.841936	0.0425255	6.55456e-14	0.898065	0.00721503	0.073479	-0.276553	0.0361671	0.0361603	0.0361429	-0.0637935	0.0782235	0.00248393	0.144474	-0.347514	-0.205592	0.00707701	0.0737768	-0.277339	0.0366043	0.0362418	0.0358207	-0.0620152	0.0826463	0.004711	0.14341	-0.3482	-0.208462
Change in housing	Cortical thickness	Right	rostral anterior cingulate cortex	781	0.986283	0.0309683	0.0272461	8.31974	0.198444	-4.22872	2.59071	0.84275	2.62856e-05	0.00975653	0.898933	0.00699668	-0.149057	0.0913003	0.0352577	0.0352488	0.0352415	-0.0622145	0.0762078	-0.218251	-0.0798638	0.0221211	0.16048	0.00714347	-0.149554	0.0917509	0.0349523	0.035527	0.0349819	-0.0602623	0.0769891	-0.218458	-0.0801767	0.0226704	0.15973
Change in household composition	Subcortical volume	Left	hippocampus	781	0.928047	0.142024	0.138728	43.0939	-0.436385	2.98439	-10.9024	0.662678	0.0029301	7.34697e-26	0.901089	-0.0144756	0.0989884	-0.361459	0.0331715	0.0331688	0.0331542	-0.0795915	0.0506404	0.0338779	0.164099	-0.426541	-0.296377	-0.0149597	0.0986677	-0.361795	0.033188	0.0330712	0.0328369	-0.0796867	0.0498368	0.0328255	0.163992	-0.426183	-0.296581
Change in household composition	Cortical surface area	Left	lateral orbitofrontal cortex	781	0.925768	0.146233	0.142953	44.5898	-0.277918	4.19188	-10.7006	0.781149	3.08286e-05	4.97098e-25	0.901089	-0.00919633	0.138698	-0.353899	0.0330901	0.0330873	0.0330728	-0.0741523	0.0557597	0.0737476	0.203649	-0.418821	-0.288977	-0.00977194	0.138565	-0.354314	0.0331297	0.0334524	0.0334655	-0.0745179	0.0552621	0.0700567	0.203906	-0.420441	-0.288463
Change in household composition	Cortical surface area	Right	lateral orbitofrontal cortex	781	0.914759	0.166417	0.163215	51.9731	-0.233363	4.49445	-11.569	0.815541	8.03074e-06	1.1079e-28	0.901089	-0.00763018	0.146941	-0.378068	0.0326966	0.0326939	0.0326795	-0.0718138	0.0565534	0.0827627	0.211119	-0.442218	-0.313917	-0.00760862	0.146519	-0.378038	0.032594	0.0330709	0.0328957	-0.0697611	0.0576603	0.0820265	0.211273	-0.441726	-0.313076
Change in household composition	Cortical surface area	Left	medial orbitofrontal cortex	781	0.943257	0.113671	0.110267	33.3876	-0.219911	1.61074	-9.84282	0.825998	0.107641	1.25397e-21	0.901089	-0.00741434	0.0543017	-0.331679	0.0337152	0.0337124	0.0336976	-0.0735974	0.0587688	-0.0118759	0.120479	-0.397828	-0.265531	-0.00758348	0.0534124	-0.331652	0.0337736	0.0333749	0.0338151	-0.0735739	0.0569588	-0.0125742	0.119714	-0.400315	-0.266335
Change in household composition	Cortical surface area	Right	medial orbitofrontal cortex	781	0.908102	0.178506	0.175351	56.569	0.247726	3.36431	-12.5361	0.804412	0.000804792	5.59605e-33	0.901089	0.00804085	0.109192	-0.406692	0.0324586	0.0324559	0.0324417	-0.0556756	0.0717573	0.0454805	0.172903	-0.470376	-0.343009	0.00758268	0.109567	-0.406353	0.0325066	0.0324581	0.0321342	-0.0558977	0.0711039	0.0457303	0.173481	-0.468524	-0.341645
Change in household composition	Cortical thickness	Right	medial orbitofrontal cortex	781	0.981196	0.0409384	0.0372544	11.1126	0.458002	-5.73596	-0.0934045	0.647078	1.38626e-08	0.925606	0.901089	0.0160627	-0.20115	-0.0032741	0.0350713	0.0350683	0.0350529	-0.0527824	0.0849078	-0.26999	-0.132311	-0.0720832	0.065535	0.0161982	-0.200755	-0.00385739	0.03456	0.0345663	0.0353731	-0.0512529	0.0839905	-0.267195	-0.131229	-0.0737488	0.0652758
Change in household composition	Subcortical volume	Left	putamen	781	0.913172	0.169307	0.166116	53.0596	-0.259382	0.813019	-12.5663	0.795409	0.416455	4.07327e-33	0.901089	-0.0084662	0.0265346	-0.409949	0.0326399	0.0326371	0.0326228	-0.0725384	0.055606	-0.0375323	0.0906015	-0.473988	-0.34591	-0.00934077	0.0264533	-0.409581	0.0325803	0.0319897	0.0323781	-0.0738807	0.0540264	-0.0344389	0.0877507	-0.471974	-0.346225
Change in household composition	Subcortical volume	Right	putamen	781	0.914862	0.16623	0.163027	51.903	0.280449	0.916468	-12.4305	0.779207	0.359704	1.69109e-32	0.901089	0.00917075	0.0299663	-0.406269	0.0327003	0.0326975	0.0326832	-0.0550201	0.0733616	-0.0342192	0.0941517	-0.470426	-0.342111	0.00893775	0.029701	-0.406106	0.0327206	0.0324168	0.0321697	-0.0559598	0.0753175	-0.034036	0.0935038	-0.469059	-0.342818
Change in household composition	Subcortical volume	Right	pallidum	781	0.941273	0.117395	0.114005	34.6268	0.592707	3.56287	-9.49397	0.553549	0.000389079	2.63121e-20	0.901089	0.0199412	0.11986	-0.319251	0.0336443	0.0336415	0.0336267	-0.0461027	0.0859851	0.0538217	0.185899	-0.38526	-0.253241	0.01997	0.119738	-0.319384	0.0327981	0.0335543	0.0334064	-0.0464296	0.0830709	0.0540847	0.185881	-0.384847	-0.255735
Change in household composition	Cortical surface area	Right	caudal anterior cingulate cortex	781	0.967442	0.0676369	0.0640555	18.8855	0.240107	2.07317	-7.20599	0.81031	0.0384842	1.35983e-12	0.901089	0.00830281	0.0716834	-0.24905	0.0345796	0.0345768	0.0345616	-0.0595773	0.0761829	0.00380898	0.139558	-0.316895	-0.181206	0.00725297	0.0713292	-0.248291	0.0338232	0.0342867	0.0342503	-0.0585292	0.0744338	0.00522342	0.137958	-0.315816	-0.18145
Change in household composition	Cortical surface area	Left	rostral middle frontal gyrus	781	0.900187	0.192764	0.189664	62.1665	-0.553169	2.79478	-13.2955	0.580306	0.00532087	1.64984e-36	0.901089	-0.0177986	0.0899165	-0.42757	0.0321757	0.032173	0.0321589	-0.0809597	0.0453625	0.0267607	0.153072	-0.490698	-0.364442	-0.0169614	0.0898399	-0.426843	0.0320507	0.032166	0.03192	-0.0791979	0.0451523	0.0252184	0.153108	-0.491667	-0.363336
Change in household composition	Cortical thickness	Right	rostral middle frontal gyrus	781	0.988799	0.0260175	0.0222762	6.95414	-0.47803	-4.48372	-0.866635	0.632763	8.43486e-06	0.386408	0.901089	-0.016895	-0.158455	-0.0306135	0.035343	0.0353401	0.0353245	-0.0862736	0.0524835	-0.227828	-0.0890822	-0.0999558	0.0387288	-0.0170773	-0.157975	-0.0307408	0.0349249	0.0354583	0.0349159	-0.0853867	0.0514613	-0.227605	-0.0904487	-0.0970229	0.038366
Change in household composition	Cortical surface area	Right	pars opercularis	781	0.962816	0.0765331	0.0729858	21.5753	0.536896	2.05526	-7.74233	0.591493	0.0401856	3.02537e-14	0.901089	0.0184769	0.0707245	-0.266308	0.0344143	0.0344114	0.0343963	-0.0490786	0.0860323	0.00317473	0.138274	-0.333828	-0.198787	0.0181678	0.071289	-0.266782	0.033891	0.0340517	0.0343295	-0.0474855	0.0838374	0.00543744	0.138761	-0.335798	-0.198615
Change in household composition	Cortical thickness	Right	pars opercularis	781	0.995443	0.0128857	0.009094	3.39838	-0.605443	-2.97487	1.01379	0.54506	0.00302144	0.310999	0.901089	-0.021542	-0.105839	0.0360521	0.0355805	0.0355775	0.0355619	-0.0913866	0.0483027	-0.175677	-0.0359997	-0.033756	0.10586	-0.0210815	-0.105534	0.0365458	0.0357803	0.0357045	0.0354571	-0.0901766	0.047875	-0.175425	-0.0376461	-0.0332059	0.104494
Change in household composition	Cortical surface area	Left	pars orbitalis	781	0.931462	0.135698	0.132378	40.8731	0.515419	2.3201	-10.7916	0.606406	0.0205922	2.10554e-25	0.901089	0.0171602	0.0772381	-0.359103	0.0332936	0.0332908	0.0332762	-0.0481954	0.0825157	0.011888	0.142588	-0.424425	-0.293782	0.0171461	0.0762801	-0.358472	0.0333811	0.0331172	0.0332823	-0.0484707	0.0822361	0.0110349	0.14302	-0.423861	-0.292349
Change in household composition	Cortical thickness	Right	pars orbitalis	781	0.991242	0.0211987	0.0174389	5.63825	-0.220942	-3.14637	2.60344	0.825196	0.00171582	0.00940467	0.901089	-0.00782804	-0.111468	0.0921924	0.0354303	0.0354274	0.0354118	-0.077378	0.0617219	-0.181012	-0.0419235	0.0226788	0.161706	-0.00798373	-0.111218	0.0919005	0.0349367	0.0353945	0.0350742	-0.0758342	0.0596696	-0.180782	-0.043763	0.0232745	0.16195
Change in household composition	Cortical surface area	Right	pars triangularis	781	0.940691	0.118487	0.115101	34.9923	0.438575	2.44157	-9.91407	0.661091	0.0148443	6.66596e-22	0.901089	0.0147464	0.0820873	-0.333171	0.0336235	0.0336207	0.0336059	-0.0512566	0.0807495	0.0160898	0.148085	-0.39914	-0.267202	0.0138432	0.0823094	-0.334003	0.0340518	0.0331667	0.0338985	-0.0524847	0.0808191	0.0168479	0.14694	-0.403013	-0.269571
Change in household composition	Cortical thickness	Right	pars triangularis	781	0.988032	0.0275273	0.0237918	7.36913	-0.357287	-4.59774	0.903232	0.720973	4.9802e-06	0.366681	0.901089	-0.0126178	-0.162359	0.0318815	0.0353156	0.0353127	0.0352971	-0.0819426	0.0567069	-0.231678	-0.0930396	-0.037407	0.10117	-0.0116627	-0.162765	0.0315574	0.0353018	0.0357617	0.0353624	-0.0812784	0.0572586	-0.23144	-0.0935902	-0.0387031	0.102326
Change in housing	Cortical thickness	Left	caudal anterior cingulate cortex	781	0.996822	0.010149	0.0063468	2.66923	0.163015	-2.54999	1.18191	0.870549	0.0109625	0.237599	0.908399	0.00580895	-0.0908446	0.0420975	0.0356345	0.0356255	0.035618	-0.0641417	0.0757596	-0.160778	-0.0209116	-0.0278209	0.112016	0.00571435	-0.0902921	0.041667	0.0357973	0.0351942	0.0352157	-0.0628275	0.0768334	-0.160812	-0.0227433	-0.0255906	0.110897
Accumulated adverse childhood experiences	Cortical surface area	Right	pars orbitalis	700	0.894536	0.20322	0.199806	59.5122	-0.269373	2.27715	-13.1013	0.787722	0.0230783	3.12665e-35	0.922211	-0.00909906	0.0768341	-0.442589	0.0337787	0.0337414	0.033782	-0.0754187	0.0572206	0.0105877	0.14308	-0.508915	-0.376263	-0.0095445	0.0770717	-0.44173	0.0337335	0.0334561	0.0330844	-0.0769973	0.0558192	0.011301	0.141934	-0.507537	-0.378225
Substance abuse in the family	Subcortical volume	Left	amygdala	781	0.892951	0.20569	0.202639	67.4145	0.196667	4.82688	-13.3011	0.844139	1.6685e-06	1.5527e-36	0.924935	0.00627232	0.153955	-0.42425	0.0318931	0.0318953	0.0318958	-0.0563339	0.0688786	0.091344	0.216565	-0.486861	-0.361638	0.00622774	0.153486	-0.424455	0.0318017	0.0317825	0.0321795	-0.0529983	0.0692193	0.0908208	0.21458	-0.48752	-0.361336
Substance abuse in the family	Cortical thickness	Left	lateral orbitofrontal cortex	781	0.979879	0.0435107	0.0398366	11.8426	-0.167365	-5.89096	-0.987217	0.867126	5.70487e-09	0.323842	0.924935	-0.00585741	-0.206185	-0.0345534	0.0349978	0.0350003	0.0350009	-0.0745584	0.0628436	-0.274891	-0.137479	-0.10326	0.0341535	-0.00538537	-0.205671	-0.0347455	0.0351085	0.0349218	0.0354563	-0.0734016	0.0663728	-0.274304	-0.136742	-0.104493	0.0379373
Substance abuse in the family	Subcortical volume	Left	putamen	781	0.913192	0.169272	0.166081	53.0463	0.184472	0.823899	-12.5712	0.853691	0.410249	3.87034e-33	0.924935	0.00601672	0.0268742	-0.410057	0.032616	0.0326183	0.0326188	-0.0580087	0.0700421	-0.0371558	0.0909041	-0.474088	-0.346027	0.00580579	0.0269594	-0.410314	0.0333854	0.0322684	0.0324953	-0.0604614	0.0724303	-0.0351798	0.0894101	-0.474788	-0.347458
Substance abuse in the family	Subcortical volume	Left	accumbens	781	0.954064	0.0932458	0.0897628	26.7713	-0.210159	0.591342	-8.93149	0.833599	0.554462	2.97319e-18	0.924935	-0.00716133	0.0201519	-0.304374	0.0340758	0.0340782	0.0340787	-0.0740523	0.0597297	-0.0467438	0.0870476	-0.371271	-0.237477	-0.00692347	0.0200327	-0.304646	0.0340179	0.0337978	0.0345747	-0.0716271	0.0633351	-0.047394	0.0855941	-0.371968	-0.236509
Bereavement	Subcortical volume	Left	hippocampus	781	0.928113	0.141902	0.138606	43.0508	0.282087	2.99345	-10.9155	0.777951	0.00284542	6.47797e-26	0.925494	0.00935644	0.0992653	-0.361983	0.0331686	0.0331608	0.0331622	-0.0557537	0.0744665	0.0341704	0.16436	-0.427081	-0.296886	0.00953953	0.098947	-0.361733	0.0327641	0.0333143	0.0326833	-0.0551626	0.07303	0.0330703	0.164255	-0.424899	-0.297548
Bereavement	Subcortical volume	Right	hippocampus	781	0.924926	0.147786	0.144512	45.1454	0.240756	2.69342	-11.2789	0.809807	0.00722398	1.93563e-27	0.925494	0.00795812	0.0890094	-0.372748	0.0330547	0.033047	0.0330483	-0.0569284	0.0728446	0.024138	0.153881	-0.437622	-0.307874	0.00862912	0.0888949	-0.373257	0.0330265	0.0326253	0.0329991	-0.056867	0.0723398	0.0231284	0.154136	-0.43808	-0.308829
Bereavement	Subcortical volume	Left	amygdala	781	0.892916	0.205751	0.2027	67.4397	0.314129	4.81649	-13.3075	0.753507	1.75506e-06	1.44776e-36	0.925494	0.0100241	0.153662	-0.424571	0.0319107	0.0319033	0.0319046	-0.0526169	0.072665	0.0910354	0.216288	-0.4872	-0.361942	0.0107893	0.153347	-0.42499	0.03193	0.0324824	0.0317859	-0.0518003	0.0731988	0.0893573	0.216304	-0.487363	-0.362182
Bereavement	Subcortical volume	Right	amygdala	781	0.910883	0.173467	0.170292	54.6369	0.780733	3.34934	-12.2919	0.435196	0.000848897	7.15218e-32	0.925494	0.0254151	0.109005	-0.40006	0.0325528	0.0325452	0.0325465	-0.0384863	0.0893164	0.0451185	0.172891	-0.463949	-0.336171	0.0257361	0.108358	-0.399929	0.0322784	0.0328584	0.0329115	-0.0376658	0.0882255	0.0438634	0.172849	-0.463806	-0.334002
Bereavement	Cortical surface area	Left	rostral anterior cingulate cortex	781	0.95367	0.0939935	0.0905134	27.0083	1.12927	2.21601	-8.63635	0.259132	0.0269783	3.24192e-17	0.925494	0.0384876	0.0755083	-0.294287	0.0340819	0.034074	0.0340753	-0.0284154	0.105391	0.00862089	0.142396	-0.361177	-0.227397	0.0380316	0.0751381	-0.293657	0.0340528	0.034155	0.034432	-0.0290181	0.105928	0.00857658	0.141789	-0.360835	-0.226648
Bereavement	Cortical surface area	Right	rostral anterior cingulate cortex	781	0.944365	0.111588	0.108175	32.6988	0.720657	2.07564	-9.63734	0.471336	0.0382544	7.60909e-21	0.925494	0.0243217	0.070035	-0.325191	0.0337494	0.0337415	0.0337429	-0.0419285	0.0905719	0.00380028	0.13627	-0.391429	-0.258954	0.0243761	0.0703945	-0.325605	0.0338652	0.033995	0.0341236	-0.0424755	0.0920812	0.00355154	0.13642	-0.391711	-0.258594
Bereavement	Cortical thickness	Left	rostral anterior cingulate cortex	781	0.975085	0.0528475	0.0492092	14.5256	-0.313547	-5.40502	3.68987	0.753949	8.61412e-08	0.00023994	0.925494	-0.0109262	-0.188306	0.128557	0.0348472	0.0348391	0.0348405	-0.0793316	0.0574791	-0.256696	-0.119917	0.0601648	0.196949	-0.0104823	-0.188843	0.127406	0.035312	0.0344578	0.0347161	-0.0800995	0.058164	-0.256878	-0.122198	0.0597659	0.197203
Bereavement	Cortical thickness	Right	rostral anterior cingulate cortex	781	0.986225	0.0310822	0.0273604	8.35132	0.362192	-4.23238	2.58675	0.717306	2.58711e-05	0.00986818	0.925494	0.0127656	-0.149137	0.0911535	0.0352453	0.0352371	0.0352386	-0.0564212	0.0819524	-0.218308	-0.0799662	0.02198	0.160327	0.0135537	-0.148755	0.091218	0.0351118	0.0354595	0.0348632	-0.0565424	0.0830356	-0.218844	-0.079588	0.0218476	0.157925
Bereavement	Cortical surface area	Left	lateral orbitofrontal cortex	781	0.92537	0.146967	0.143691	44.8523	-0.865862	4.22641	-10.6857	0.386832	2.65513e-05	5.71727e-25	0.925494	-0.0286345	0.139737	-0.353315	0.0330705	0.0330628	0.0330642	-0.0935522	0.0362831	0.0748344	0.204639	-0.41822	-0.28841	-0.0287328	0.139072	-0.353464	0.032834	0.0329995	0.0329046	-0.0915704	0.0367289	0.0743467	0.203997	-0.419188	-0.29072
Bereavement	Cortical thickness	Left	lateral orbitofrontal cortex	781	0.979803	0.0436604	0.0399868	11.8852	0.38762	-5.89825	-0.995789	0.698403	5.46866e-09	0.319661	0.925494	0.0135728	-0.206484	-0.0348617	0.0350158	0.0350077	0.0350091	-0.0551635	0.0823091	-0.275204	-0.137764	-0.103585	0.0338614	0.0141142	-0.206388	-0.0348435	0.0350201	0.0345486	0.0354029	-0.0547078	0.0817583	-0.272958	-0.139136	-0.103955	0.0345257
Bereavement	Cortical thickness	Right	lateral orbitofrontal cortex	781	0.978741	0.0457325	0.042067	12.4763	0.676914	-6.06209	-0.741989	0.498661	2.09026e-09	0.458317	0.925494	0.023677	-0.21199	-0.0259482	0.0349779	0.0349697	0.0349711	-0.0449848	0.0923388	-0.280635	-0.143344	-0.0945967	0.0427003	0.0229427	-0.211504	-0.0254191	0.0350368	0.0349188	0.0350437	-0.0462656	0.0909443	-0.279024	-0.144078	-0.0945405	0.0434334
Bereavement	Cortical surface area	Left	medial orbitofrontal cortex	781	0.942539	0.11502	0.111621	33.8353	-1.11299	1.648	-9.82333	0.266053	0.0997545	1.48972e-21	0.925494	-0.0374902	0.0554985	-0.330826	0.0336841	0.0336763	0.0336776	-0.103612	0.0286319	-0.0106082	0.121605	-0.396936	-0.264717	-0.0373642	0.0557948	-0.330785	0.0336653	0.0340906	0.034049	-0.103834	0.028322	-0.0105054	0.121676	-0.398501	-0.263049
Bereavement	Cortical surface area	Right	medial orbitofrontal cortex	781	0.907483	0.179626	0.176475	57.0015	1.06182	3.33241	-12.566	0.288647	0.000901503	4.08893e-33	0.925494	0.0344361	0.108049	-0.407452	0.0324313	0.0324237	0.032425	-0.0292267	0.0980989	0.044401	0.171697	-0.471103	-0.343802	0.0342417	0.108586	-0.407357	0.0327047	0.0324844	0.0321318	-0.0299698	0.0985219	0.0444405	0.171707	-0.468179	-0.343053
Bereavement	Cortical thickness	Left	medial orbitofrontal cortex	781	0.967233	0.0680406	0.0644608	19.0065	-0.607708	-7.0954	-2.54905	0.543558	2.89656e-12	0.0109918	0.925494	-0.0210064	-0.245207	-0.0880951	0.0345666	0.0345586	0.0345599	-0.0888609	0.0468481	-0.313045	-0.177368	-0.155936	-0.0202537	-0.0215864	-0.245459	-0.0883532	0.0344961	0.0342961	0.0346729	-0.0886977	0.0460051	-0.312276	-0.177481	-0.156969	-0.0202312
Bereavement	Cortical thickness	Right	medial orbitofrontal cortex	781	0.980673	0.0419602	0.0382801	11.4021	-1.02125	-5.73147	-0.0576045	0.307451	1.42191e-08	0.954078	0.925494	-0.0357918	-0.200824	-0.00201847	0.0350469	0.0350388	0.0350402	-0.104589	0.0330056	-0.269605	-0.132042	-0.0708026	0.0667656	-0.0351075	-0.200203	-0.00166564	0.0343842	0.0345973	0.0350407	-0.10293	0.0334486	-0.267305	-0.133473	-0.0707063	0.0659095
Bereavement	Cortical surface area	Left	superior frontal gyrus	781	0.896401	0.199541	0.196466	64.8966	0.930244	2.66992	-13.6376	0.352532	0.00774464	3.84693e-38	0.925494	0.0298006	0.0855115	-0.4368	0.0320352	0.0320278	0.0320291	-0.0330848	0.092686	0.0226408	0.148382	-0.499673	-0.373926	0.0300135	0.0847328	-0.437083	0.0321579	0.0319215	0.0323172	-0.0327115	0.0936748	0.0232469	0.14757	-0.502427	-0.374612
Bereavement	Cortical surface area	Right	superior frontal gyrus	781	0.902692	0.188265	0.185147	60.3787	0.312877	1.77568	-13.3121	0.754458	0.0761747	1.37742e-36	0.925494	0.0100934	0.0572703	-0.429366	0.0322601	0.0322526	0.0322539	-0.0532333	0.0734202	-0.00604169	0.120582	-0.492681	-0.366052	0.0103635	0.057439	-0.429581	0.0319983	0.0322138	0.0328872	-0.052188	0.072171	-0.00420727	0.121596	-0.493514	-0.365321
Bereavement	Cortical thickness	Right	superior frontal gyrus	781	0.990251	0.0231555	0.0194032	6.17105	-1.33595	-3.13533	2.57237	0.181953	0.00178087	0.0102841	0.925494	-0.0472784	-0.110931	0.0910167	0.0353892	0.035381	0.0353824	-0.116748	0.0221909	-0.180384	-0.0414781	0.0215609	0.160473	-0.0474633	-0.110195	0.0908934	0.0348124	0.0351722	0.0354719	-0.115635	0.0213146	-0.177116	-0.0402288	0.0207266	0.159995
Bereavement	Subcortical volume	Right	pallidum	781	0.941232	0.117472	0.114082	34.6527	-0.648026	3.5594	-9.46427	0.517159	0.000394171	3.3961e-20	0.925494	-0.0217979	0.119701	-0.318292	0.0336374	0.0336296	0.0336309	-0.0878283	0.0442325	0.053686	0.185716	-0.38431	-0.252275	-0.0222536	0.120098	-0.317858	0.0334417	0.0336582	0.0337151	-0.0886513	0.0421558	0.0539771	0.185583	-0.38376	-0.250867
Bereavement	Subcortical volume	Left	accumbens	781	0.953084	0.0951064	0.0916304	27.3616	1.28455	0.561157	-8.97009	0.199331	0.574851	2.16521e-18	0.925494	0.0437529	0.0191091	-0.305471	0.034061	0.034053	0.0340544	-0.023109	0.110615	-0.0477372	0.0859554	-0.37232	-0.238622	0.0436382	0.0196035	-0.304692	0.0339598	0.0338213	0.0335682	-0.0220758	0.112084	-0.0463056	0.0853305	-0.372301	-0.239216
Bereavement	Subcortical volume	Right	accumbens	781	0.96233	0.0774645	0.0739208	21.86	0.97902	-0.0947572	-8.06174	0.327873	0.924532	2.81895e-15	0.925494	0.0336699	-0.00325807	-0.277201	0.0343914	0.0343834	0.0343848	-0.0338407	0.10118	-0.0707529	0.0642367	-0.344698	-0.209703	0.033796	-0.0022757	-0.276683	0.0345113	0.0341666	0.0341021	-0.0338207	0.100473	-0.0684678	0.0632068	-0.342324	-0.210893
Bereavement	Subcortical volume	Left	caudatus	781	0.968802	0.0650143	0.0614228	18.1023	0.336951	0.903781	-7.29696	0.736244	0.36639	7.24668e-13	0.925494	0.0116662	0.031284	-0.252592	0.0346227	0.0346146	0.034616	-0.0562984	0.0796307	-0.0366647	0.0992327	-0.320543	-0.18464	0.0112344	0.0313515	-0.251878	0.0345895	0.0348303	0.0339208	-0.0565358	0.0777487	-0.0363683	0.1004	-0.319316	-0.186439
Bereavement	Subcortical volume	Right	caudatus	781	0.964168	0.0739373	0.0703801	20.7851	0.336927	0.907712	-7.82776	0.736263	0.36431	1.61611e-14	0.925494	0.0116095	0.0312698	-0.26967	0.0344571	0.034449	0.0344504	-0.05603	0.079249	-0.0363539	0.0988935	-0.337296	-0.202043	0.0112854	0.031282	-0.269439	0.034271	0.034196	0.0344613	-0.05533	0.0780154	-0.0337681	0.097948	-0.3365	-0.201318
Bereavement	Cortical surface area	Right	caudal anterior cingulate cortex	781	0.96675	0.0689705	0.0653942	19.2855	1.08465	2.03975	-7.2341	0.278413	0.0417112	1.12023e-12	0.925494	0.0374738	0.0704557	-0.249885	0.0345494	0.0345413	0.0345427	-0.0303468	0.105294	0.00265086	0.13826	-0.317693	-0.182078	0.0380915	0.0705029	-0.250008	0.0346155	0.0348711	0.0342896	-0.0290219	0.105433	0.00229222	0.139368	-0.317445	-0.183713
Bereavement	Cortical thickness	Left	caudal anterior cingulate cortex	781	0.996733	0.0103257	0.00652409	2.71616	-0.407369	-2.53517	1.19732	0.683849	0.0114332	0.231545	0.925494	-0.0145108	-0.090284	0.0426414	0.0356209	0.0356126	0.035614	-0.0844348	0.0554131	-0.160192	-0.0203764	-0.0272691	0.112552	-0.014102	-0.0908283	0.0433101	0.0355007	0.0360265	0.0349549	-0.0838557	0.0555107	-0.160751	-0.0205092	-0.0250381	0.111311
Bereavement	Cortical thickness	Right	caudal anterior cingulate cortex	781	0.993281	0.0171688	0.0133936	4.5477	0.465735	-2.94439	2.13875	0.641535	0.00333197	0.0327653	0.925494	0.0165324	-0.104494	0.0759057	0.0354975	0.0354892	0.0354907	-0.0531494	0.0862142	-0.17416	-0.0348285	0.00623736	0.145574	0.0165379	-0.104477	0.0755866	0.0351014	0.0355633	0.0349459	-0.0511166	0.0876672	-0.174711	-0.0357817	0.00676872	0.143047
Bereavement	Cortical surface area	Left	rostral middle frontal gyrus	781	0.900178	0.19278	0.18968	62.1729	-0.566953	2.82933	-13.2889	0.570909	0.00478412	1.77294e-36	0.925494	-0.018239	0.0909991	-0.427426	0.0321702	0.0321627	0.032164	-0.0813894	0.0449113	0.0278635	0.154135	-0.490564	-0.364288	-0.0177161	0.0908355	-0.427294	0.0321887	0.0321323	0.0317276	-0.0805809	0.0440011	0.0278658	0.153376	-0.488607	-0.36495
Bereavement	Cortical surface area	Right	rostral middle frontal gyrus	781	0.900136	0.192855	0.189755	62.2028	0.411003	3.07661	-13.2598	0.681183	0.00216679	2.43559e-36	0.925494	0.0132215	0.0989475	-0.426468	0.0321687	0.0321612	0.0321625	-0.049926	0.0763689	0.0358148	0.16208	-0.489604	-0.363333	0.012511	0.0987374	-0.426324	0.0326564	0.0318633	0.0325654	-0.051474	0.077523	0.0355659	0.162911	-0.491532	-0.362743
Bereavement	Cortical thickness	Left	rostral middle frontal gyrus	781	0.995936	0.0119073	0.00811183	3.13723	-0.647688	-2.80276	0.995356	0.517377	0.00519224	0.319872	0.925494	-0.0230527	-0.0997338	0.0354203	0.0355924	0.0355841	0.0355855	-0.0929208	0.0468153	-0.169586	-0.029882	-0.0344344	0.105275	-0.0229578	-0.0990834	0.0362236	0.0348563	0.0347528	0.0353141	-0.0918521	0.0456924	-0.16937	-0.0314448	-0.0328063	0.104935
Bereavement	Cortical thickness	Right	rostral middle frontal gyrus	781	0.988905	0.0258087	0.0220666	6.89687	0.247225	-4.47394	-0.882076	0.804799	8.81992e-06	0.378007	0.925494	0.00873721	-0.158077	-0.0311675	0.0353411	0.0353329	0.0353343	-0.0606376	0.0781121	-0.227436	-0.0887187	-0.100529	0.0381939	0.00798344	-0.157261	-0.0316588	0.0352729	0.035249	0.0351896	-0.0592858	0.0790553	-0.225334	-0.0892198	-0.101742	0.0374632
Bereavement	Cortical surface area	Left	pars opercularis	781	0.968391	0.0658078	0.0622193	18.3388	0.629361	1.65053	-7.18894	0.529297	0.099236	1.52886e-12	0.925494	0.0217809	0.0571083	-0.248747	0.034608	0.0345999	0.0346013	-0.0461548	0.0897166	-0.0108115	0.125028	-0.31667	-0.180824	0.0213616	0.0578753	-0.248601	0.0347387	0.0348301	0.0337126	-0.0473664	0.0913734	-0.00733987	0.126996	-0.315277	-0.182866
Bereavement	Cortical surface area	Right	pars opercularis	781	0.962685	0.0767831	0.0732368	21.6517	-0.706965	2.05489	-7.71307	0.479799	0.0402222	3.7454e-14	0.925494	-0.0243225	0.07068	-0.26531	0.0344041	0.0343961	0.0343975	-0.0918579	0.043213	0.00316031	0.1382	-0.332832	-0.197788	-0.0243884	0.0710583	-0.265614	0.0341456	0.0344936	0.0347432	-0.0903084	0.0425307	0.0024172	0.139904	-0.333064	-0.198358
Bereavement	Cortical thickness	Left	pars opercularis	781	0.99433	0.0150918	0.0113085	3.98909	-1.05967	-3.12183	0.94377	0.289622	0.0018635	0.345579	0.925494	-0.0376554	-0.110908	0.0335304	0.035535	0.0355267	0.0355281	-0.107411	0.0321	-0.180648	-0.0411694	-0.0362116	0.103272	-0.0373731	-0.111386	0.0336169	0.035408	0.0350394	0.0353966	-0.106547	0.0304758	-0.178897	-0.0439204	-0.033563	0.103562
Bereavement	Cortical thickness	Right	pars opercularis	781	0.995106	0.0135542	0.00976499	3.57708	0.946586	-2.97907	0.977291	0.344142	0.00298084	0.328728	0.925494	0.0336632	-0.105919	0.0347484	0.0355627	0.0355544	0.0355559	-0.0361467	0.103473	-0.175713	-0.0361255	-0.035048	0.104545	0.0346098	-0.105975	0.0344792	0.0360471	0.0356717	0.0352331	-0.0365551	0.106122	-0.17572	-0.0340689	-0.0352827	0.103665
Bereavement	Cortical surface area	Left	pars orbitalis	781	0.931469	0.135686	0.132366	40.869	-0.504844	2.31523	-10.7665	0.613811	0.0208588	2.67083e-25	0.925494	-0.0168055	0.0770525	-0.35833	0.0332885	0.0332807	0.0332821	-0.082151	0.04854	0.0117222	0.142383	-0.423663	-0.292997	-0.0165975	0.0771526	-0.357628	0.0331342	0.0327519	0.0330611	-0.0815918	0.048536	0.0154262	0.142393	-0.420839	-0.293835
Bereavement	Cortical thickness	Left	pars orbitalis	781	0.988641	0.0263281	0.022588	7.03942	-1.24608	-0.3124	4.43588	0.21311	0.75482	1.04857e-05	0.925494	-0.044026	-0.0110351	0.156697	0.0353317	0.0353235	0.0353249	-0.113382	0.0253303	-0.0803752	0.0583051	0.0873541	0.22604	-0.0441207	-0.0105405	0.156411	0.0349179	0.0350942	0.0351105	-0.111876	0.0254102	-0.07883	0.0584512	0.0888306	0.226225
Bereavement	Cortical thickness	Right	pars orbitalis	781	0.990386	0.0228892	0.0191359	6.09841	1.18327	-3.1718	2.56964	0.237063	0.0015742	0.0103649	0.925494	0.0418806	-0.112237	0.0909324	0.035394	0.0353858	0.0353872	-0.0275981	0.111359	-0.181699	-0.0427742	0.0214671	0.160398	0.0420976	-0.11179	0.0918052	0.0357197	0.0355911	0.0351406	-0.0274547	0.112426	-0.180615	-0.0407269	0.0225622	0.160175
Bereavement	Cortical surface area	Left	pars triangularis	781	0.944425	0.111474	0.108061	32.6613	0.295292	2.1316	-9.63198	0.76785	0.0333517	7.97256e-21	0.925494	0.00996654	0.0719278	-0.325031	0.0337515	0.0337437	0.033745	-0.0562879	0.076221	0.00568881	0.138167	-0.391273	-0.25879	0.0100831	0.0723003	-0.324848	0.0336529	0.0338137	0.0340329	-0.0567032	0.0778505	0.00722059	0.13917	-0.392181	-0.25934
Bereavement	Cortical surface area	Right	pars triangularis	781	0.940762	0.118353	0.114966	34.9473	-0.27099	2.43344	-9.89607	0.78647	0.0151793	7.82195e-22	0.925494	-0.00911084	0.0817948	-0.332648	0.0336206	0.0336128	0.0336141	-0.0751083	0.0568866	0.0158127	0.147777	-0.398633	-0.266663	-0.00868712	0.0823158	-0.332923	0.0332493	0.0338771	0.0334498	-0.0753102	0.0559068	0.0164741	0.14941	-0.398917	-0.265247
Bereavement	Cortical thickness	Left	pars triangularis	781	0.99418	0.0153878	0.0116057	4.06857	-0.860229	-2.82288	1.81586	0.389927	0.00488052	0.0697745	0.925494	-0.0305636	-0.100272	0.0645046	0.0355296	0.0355214	0.0355228	-0.100309	0.0391813	-0.170001	-0.0305438	-0.00522689	0.134236	-0.030382	-0.101049	0.0648014	0.0351837	0.0351049	0.0352376	-0.0978159	0.0380637	-0.169985	-0.0310923	-0.00517771	0.133443
Bereavement	Cortical thickness	Right	pars triangularis	781	0.988059	0.0274749	0.0237392	7.3547	-0.292497	-4.57915	0.903993	0.769985	5.43138e-06	0.366278	0.925494	-0.0103283	-0.161656	0.0319146	0.0353109	0.0353027	0.0353041	-0.0796438	0.0589872	-0.230955	-0.0923567	-0.0373875	0.101217	-0.00993942	-0.161577	0.0313184	0.0352338	0.034534	0.0352519	-0.0780204	0.0594192	-0.230487	-0.0957872	-0.0373432	0.0995442
Any adverse childhood experience	Cortical thickness	Left	lateral orbitofrontal cortex	700	0.980589	0.0425484	0.038445	10.3691	0.604201	-5.54111	-0.385242	0.545906	4.25802e-08	0.700175	0.933378	0.0223475	-0.204959	-0.0142496	0.0369869	0.0369889	0.0369888	-0.050271	0.094966	-0.277582	-0.132337	-0.086872	0.0583727	0.0220844	-0.205023	-0.014487	0.0371424	0.0369018	0.0367869	-0.0539036	0.094112	-0.278011	-0.132978	-0.0850531	0.0574784
Any adverse childhood experience	Cortical thickness	Left	medial orbitofrontal cortex	700	0.971055	0.0610759	0.0570519	15.178	-0.602685	-6.37352	-2.2099	0.546914	3.35056e-10	0.027435	0.933378	-0.0220747	-0.233457	-0.0809469	0.0366272	0.0366292	0.0366292	-0.0939871	0.0498377	-0.305374	-0.161541	-0.152863	-0.0090306	-0.0227344	-0.233357	-0.0810373	0.0367691	0.0366186	0.0361205	-0.0925081	0.0477868	-0.302158	-0.162125	-0.151185	-0.0122219
Any adverse childhood experience	Cortical thickness	Left	caudal anterior cingulate cortex	700	0.998415	0.0074216	0.00316769	1.74465	0.601129	-1.96606	0.992289	0.547949	0.049687	0.3214	0.933378	0.022638	-0.0740441	0.0373708	0.0376592	0.0376613	0.0376613	-0.0513005	0.0965766	-0.147987	-0.000101553	-0.0365717	0.111313	0.0224766	-0.0751949	0.0367071	0.0377152	0.0379247	0.0372346	-0.051097	0.0968266	-0.151021	-0.00225271	-0.0367179	0.109363
Any adverse childhood experience	Cortical surface area	Left	rostral middle frontal gyrus	700	0.88949	0.212184	0.208808	62.8441	0.695708	2.79417	-13.3764	0.486843	0.00534558	1.67168e-36	0.933378	0.0233415	0.0937515	-0.448811	0.0335507	0.0335525	0.0335525	-0.0425306	0.0892135	0.0278759	0.159627	-0.514687	-0.382936	0.0234502	0.0937719	-0.449393	0.0330689	0.0327206	0.0345634	-0.0412613	0.0884359	0.0299051	0.157706	-0.51513	-0.381746
Any adverse childhood experience	Cortical thickness	Left	pars orbitalis	700	0.988561	0.0269165	0.0227462	6.45425	0.62283	-0.110932	4.35843	0.533599	0.911702	1.50643e-05	0.933378	0.0232238	-0.0041366	0.162524	0.0372876	0.0372896	0.0372896	-0.0499851	0.0964327	-0.0773494	0.0690762	0.0893112	0.235737	0.0231487	-0.00343254	0.162324	0.0372701	0.0371614	0.0368865	-0.0486287	0.096752	-0.0746042	0.0678633	0.0884303	0.234409
Any adverse childhood experience	Cortical surface area	Left	pars triangularis	700	0.945012	0.110763	0.106952	29.0638	0.57731	2.07351	-9.04915	0.563916	0.0384902	1.40591e-18	0.933378	0.0205782	0.0739141	-0.322574	0.0356449	0.0356469	0.0356469	-0.0494056	0.090562	0.00392648	0.143902	-0.392561	-0.252586	0.0200964	0.0734203	-0.322167	0.0356087	0.0358707	0.0354971	-0.0491514	0.0897862	0.00498301	0.144115	-0.390815	-0.254046
Change in housing	Cortical thickness	Left	pars orbitalis	781	0.989617	0.0244059	0.0206584	6.51261	-0.103995	-0.339512	4.40124	0.9172	0.734316	1.22601e-05	0.936715	-0.00367902	-0.0120078	0.15563	0.0353769	0.035368	0.0353606	-0.0731241	0.0657661	-0.0814354	0.0574197	0.0862173	0.225043	-0.00273063	-0.0106211	0.156134	0.0347057	0.0357285	0.0349019	-0.0698791	0.064652	-0.0807345	0.0602167	0.0866493	0.22267
Substance abuse in the family	Cortical thickness	Right	rostral middle frontal gyrus	781	0.988934	0.0257521	0.0220098	6.88135	-0.125463	-4.46979	-0.876874	0.900189	8.98863e-06	0.380825	0.939328	-0.00443151	-0.15789	-0.030975	0.0353212	0.0353237	0.0353243	-0.0737673	0.0649043	-0.22723	-0.0885489	-0.100317	0.0383668	-0.00458944	-0.157338	-0.0311082	0.035685	0.0351129	0.0346906	-0.0728868	0.0660647	-0.226617	-0.0879397	-0.0986534	0.0377926
Family issues with police, justice or child protective services	Subcortical volume	Left	hippocampus	781	0.927843	0.142402	0.139108	43.2278	0.731577	3.04183	-10.9204	0.464646	0.00243011	6.18325e-26	0.943791	0.02429	0.101003	-0.361923	0.0332022	0.0332045	0.0331418	-0.0408861	0.089466	0.0358219	0.166183	-0.426981	-0.296865	0.0243445	0.100314	-0.362183	0.0332868	0.033148	0.0325003	-0.0403072	0.0905033	0.0347	0.164927	-0.426012	-0.299699
Family issues with police, justice or child protective services	Subcortical volume	Right	hippocampus	781	0.924792	0.148032	0.14476	45.2338	0.532831	2.72847	-11.2819	0.594302	0.00650593	1.8797e-27	0.943791	0.017633	0.0902997	-0.372673	0.033093	0.0330954	0.0330329	-0.0473288	0.0825947	0.0253332	0.155266	-0.437517	-0.307829	0.0179717	0.0913083	-0.372802	0.0331533	0.0332831	0.032269	-0.045273	0.0848837	0.024583	0.156154	-0.436929	-0.311381
Family issues with police, justice or child protective services	Subcortical volume	Left	amygdala	781	0.890557	0.209943	0.206908	69.1788	2.05987	4.95686	-13.3547	0.0397417	8.79017e-07	8.65203e-37	0.943791	0.0656438	0.157976	-0.424812	0.0318679	0.0318702	0.03181	0.00308689	0.128201	0.0954147	0.220537	-0.487256	-0.362369	0.0663787	0.157778	-0.424482	0.03246	0.0322373	0.0315828	0.00391525	0.130638	0.0946886	0.220752	-0.485548	-0.362193
Family issues with police, justice or child protective services	Subcortical volume	Right	amygdala	781	0.911025	0.17321	0.170034	54.539	0.605544	3.40038	-12.2779	0.544994	0.000707109	8.26681e-32	0.943791	0.0197409	0.110861	-0.399538	0.0326003	0.0326027	0.0325411	-0.0442537	0.0837356	0.0468621	0.174861	-0.463417	-0.33566	0.0190925	0.111732	-0.399388	0.0321192	0.0323593	0.0325623	-0.0426754	0.0824151	0.0478109	0.174169	-0.462934	-0.333937
Family issues with police, justice or child protective services	Cortical surface area	Right	rostral anterior cingulate cortex	781	0.94289	0.11436	0.110958	33.6159	1.72199	2.20013	-9.6497	0.0854668	0.0280898	6.83283e-21	0.943791	0.0581011	0.0742391	-0.324995	0.0337406	0.033743	0.0336793	-0.00813195	0.124334	0.0080013	0.140477	-0.391108	-0.258883	0.0581347	0.0737902	-0.325882	0.0337866	0.0339234	0.0336653	-0.00692959	0.124872	0.00665787	0.139351	-0.390852	-0.258296
Family issues with police, justice or child protective services	Cortical thickness	Left	rostral anterior cingulate cortex	781	0.974785	0.0534305	0.0497945	14.6949	-0.761188	-5.45294	3.68977	0.446774	6.65089e-08	0.000240037	0.943791	-0.0265517	-0.190223	0.128472	0.034882	0.0348844	0.0348186	-0.0950252	0.0419217	-0.258701	-0.121744	0.0601233	0.196821	-0.0271939	-0.190087	0.128253	0.0349813	0.0346841	0.0346827	-0.0943871	0.044256	-0.257882	-0.123206	0.06022	0.195789
Family issues with police, justice or child protective services	Cortical surface area	Right	lateral orbitofrontal cortex	781	0.91443	0.167018	0.163819	52.1985	0.786262	4.54714	-11.5854	0.431952	6.30121e-06	9.40271e-29	0.943791	0.0257282	0.148803	-0.378412	0.0327222	0.0327245	0.0326627	-0.0385056	0.0899621	0.0845644	0.213041	-0.442529	-0.314295	0.024964	0.149175	-0.378141	0.0324266	0.0328058	0.0325126	-0.0383353	0.0882794	0.0850668	0.214386	-0.440754	-0.314023
Family issues with police, justice or child protective services	Cortical thickness	Left	lateral orbitofrontal cortex	781	0.97941	0.0444271	0.0407565	12.1036	0.881494	-5.8269	-0.993045	0.378322	8.25436e-09	0.320996	0.943791	0.0308941	-0.204233	-0.0347405	0.0350475	0.03505	0.0349838	-0.0379043	0.0996925	-0.273036	-0.135429	-0.103414	0.0339329	0.0312323	-0.204484	-0.0340599	0.0352337	0.0355493	0.0355071	-0.036966	0.100171	-0.274703	-0.134951	-0.103013	0.0360295
Family issues with police, justice or child protective services	Cortical thickness	Right	lateral orbitofrontal cortex	781	0.97894	0.0453445	0.0416774	12.3654	-0.374891	-6.05747	-0.721219	0.707843	2.14848e-09	0.470991	0.943791	-0.0131327	-0.212212	-0.0252188	0.0350306	0.0350331	0.034967	-0.081898	0.0556327	-0.280982	-0.143442	-0.0938592	0.0434215	-0.0126094	-0.212495	-0.0244462	0.0348722	0.0349906	0.0353729	-0.0808441	0.0579925	-0.279811	-0.143051	-0.0934706	0.0444563
Family issues with police, justice or child protective services	Cortical thickness	Left	medial orbitofrontal cortex	781	0.966311	0.0698168	0.0662438	19.5399	-1.3643	-7.19037	-2.55788	0.172865	1.51395e-12	0.0107189	0.943791	-0.0471758	-0.248652	-0.0882876	0.0345787	0.0345812	0.0345159	-0.115054	0.0207024	-0.316535	-0.180768	-0.156042	-0.0205327	-0.0465857	-0.248317	-0.0881928	0.0351857	0.0344951	0.0344287	-0.114619	0.0231375	-0.315887	-0.179722	-0.15465	-0.021853
Family issues with police, justice or child protective services	Cortical thickness	Right	medial orbitofrontal cortex	781	0.981015	0.041292	0.0376093	11.2127	0.705605	-5.70202	-0.0901515	0.480644	1.67913e-08	0.92819	0.943791	0.0247702	-0.200183	-0.00315901	0.0351049	0.0351074	0.0350411	-0.044141	0.0936813	-0.269099	-0.131267	-0.0719449	0.0656269	0.0249606	-0.200254	-0.00315597	0.0345879	0.0349601	0.0342495	-0.0424523	0.0937979	-0.268434	-0.131682	-0.070229	0.0647331
Family issues with police, justice or child protective services	Cortical surface area	Left	superior frontal gyrus	781	0.896741	0.198932	0.195855	64.6496	-0.520954	2.65553	-13.6081	0.602546	0.00807971	5.33175e-38	0.943791	-0.016717	0.0852201	-0.43588	0.0320892	0.0320915	0.0320309	-0.0797084	0.0462743	0.0222242	0.148216	-0.498757	-0.373003	-0.0175907	0.0856053	-0.435765	0.0316576	0.0318448	0.0317252	-0.0805312	0.0443932	0.0243253	0.147471	-0.497905	-0.374875
Family issues with police, justice or child protective services	Cortical thickness	Right	superior frontal gyrus	781	0.991136	0.0214089	0.0176499	5.69537	0.622578	-3.12221	2.53067	0.533743	0.00186113	0.0115798	0.943791	0.022081	-0.110744	0.0895924	0.0354671	0.0354696	0.0354026	-0.047541	0.0917031	-0.180371	-0.0411166	0.0200968	0.159088	0.0221061	-0.111707	0.0890486	0.034815	0.0351374	0.0349581	-0.0471193	0.0891849	-0.181641	-0.0444169	0.0194882	0.157088
Family issues with police, justice or child protective services	Subcortical volume	Left	putamen	781	0.91307	0.169494	0.166304	53.1302	0.493116	0.851718	-12.5784	0.62207	0.394632	3.58637e-33	0.943791	0.0161118	0.0278306	-0.410235	0.0326735	0.0326759	0.0326142	-0.0480265	0.0802501	-0.0363123	0.0919735	-0.474257	-0.346213	0.0164581	0.0284671	-0.409666	0.0331155	0.0326703	0.0326804	-0.0482771	0.0808025	-0.0348948	0.0918584	-0.473879	-0.346464
Family issues with police, justice or child protective services	Subcortical volume	Right	putamen	781	0.91392	0.167946	0.16475	52.5471	1.29992	0.986814	-12.4499	0.194013	0.32404	1.38064e-32	0.943791	0.0425124	0.032275	-0.406422	0.032704	0.0327063	0.0326445	-0.0216857	0.10671	-0.0319276	0.0964777	-0.470504	-0.342341	0.0422071	0.0321194	-0.406256	0.0328722	0.0330841	0.0326436	-0.0222238	0.105415	-0.0337029	0.0978006	-0.468914	-0.343312
Family issues with police, justice or child protective services	Subcortical volume	Left	pallidum	781	0.940725	0.118423	0.115037	34.9709	1.3641	3.77918	-9.40706	0.172929	0.000169321	5.54321e-20	0.943791	0.0459199	0.127228	-0.316096	0.0336631	0.0336655	0.033602	-0.020161	0.112001	0.0611426	0.193314	-0.382057	-0.250135	0.0452418	0.127564	-0.3161	0.0337545	0.0332384	0.0337265	-0.0200781	0.112118	0.0623973	0.191532	-0.383389	-0.250358
Family issues with police, justice or child protective services	Subcortical volume	Right	pallidum	781	0.941231	0.117474	0.114084	34.6533	0.64909	3.57772	-9.48955	0.516471	0.000367971	2.73322e-20	0.943791	0.0218622	0.120511	-0.319039	0.0336813	0.0336837	0.0336201	-0.0442543	0.0879787	0.0543894	0.186632	-0.385036	-0.253043	0.0226042	0.119564	-0.318604	0.0340558	0.0335492	0.0332063	-0.0415701	0.0900112	0.0531376	0.184212	-0.384409	-0.252831
Family issues with police, justice or child protective services	Subcortical volume	Left	caudatus	781	0.968153	0.0662672	0.0626805	18.4759	1.07779	0.97806	-7.3036	0.281458	0.328348	6.9194e-13	0.943791	0.0373398	0.0338869	-0.252571	0.0346446	0.0346471	0.0345817	-0.0306678	0.105347	-0.0341255	0.101899	-0.320455	-0.184687	0.0372299	0.0338345	-0.252361	0.0349233	0.0343955	0.0344284	-0.0299473	0.107352	-0.035114	0.100151	-0.319994	-0.185985
Family issues with police, justice or child protective services	Subcortical volume	Right	caudatus	781	0.964102	0.0740644	0.0705076	20.8237	0.469787	0.943795	-7.82552	0.638638	0.345566	1.64309e-14	0.943791	0.0162075	0.0325629	-0.269487	0.0344997	0.0345021	0.034437	-0.0515156	0.0839306	-0.035165	0.100291	-0.337087	-0.201887	0.0172548	0.0330061	-0.269112	0.0345407	0.0343777	0.0343213	-0.0489083	0.0865064	-0.0355361	0.100326	-0.335113	-0.203637
Family issues with police, justice or child protective services	Cortical surface area	Right	caudal anterior cingulate cortex	781	0.967225	0.0680554	0.0644756	19.0109	0.639052	2.10205	-7.20906	0.522976	0.0358687	1.33134e-12	0.943791	0.0221185	0.0727601	-0.249063	0.0346114	0.0346139	0.0345486	-0.0458239	0.090061	0.00481278	0.140707	-0.316882	-0.181244	0.0218898	0.0732858	-0.248348	0.03493	0.0348608	0.0349466	-0.0424835	0.0938165	0.0047608	0.141488	-0.318948	-0.181119
Family issues with police, justice or child protective services	Cortical thickness	Left	caudal anterior cingulate cortex	781	0.996659	0.0104718	0.00667078	2.75501	-0.530389	-2.57427	1.19109	0.595993	0.0102283	0.233979	0.943791	-0.0189162	-0.0918173	0.0424028	0.0356647	0.0356673	0.0355999	-0.0889262	0.0510939	-0.161832	-0.0218022	-0.0274801	0.112286	-0.0188471	-0.0916975	0.0419819	0.0360243	0.0355015	0.0354609	-0.0913073	0.0531597	-0.161667	-0.025292	-0.0269294	0.111423
Family issues with police, justice or child protective services	Cortical thickness	Right	caudal anterior cingulate cortex	781	0.993244	0.0172405	0.0134654	4.567	0.52329	-2.89576	2.14783	0.600921	0.00388798	0.0320347	0.943791	0.0185991	-0.10293	0.0762004	0.0355425	0.0355451	0.0354779	-0.0511711	0.0883692	-0.172705	-0.0331548	0.00655701	0.145844	0.018654	-0.1033	0.0769122	0.034966	0.0359894	0.0351815	-0.0489471	0.0863856	-0.17426	-0.0335202	0.00804114	0.146523
Family issues with police, justice or child protective services	Cortical surface area	Right	rostral middle frontal gyrus	781	0.899686	0.193662	0.190564	62.5253	-0.974749	3.0231	-13.2522	0.329987	0.00258384	2.64432e-36	0.943791	-0.0313817	0.0973344	-0.425875	0.0321946	0.0321969	0.0321361	-0.0945799	0.0318166	0.0341317	0.160537	-0.488959	-0.362792	-0.0310837	0.097665	-0.426358	0.032205	0.0322859	0.0321223	-0.0938116	0.0331278	0.0357539	0.161467	-0.489633	-0.362304
Family issues with police, justice or child protective services	Cortical thickness	Left	rostral middle frontal gyrus	781	0.996095	0.0115922	0.00779552	3.05323	-0.412776	-2.8395	0.981531	0.679884	0.0046358	0.326635	0.943791	-0.0147132	-0.10122	0.0349226	0.0356445	0.0356471	0.0355797	-0.0846836	0.0552572	-0.171195	-0.0312445	-0.0349206	0.104766	-0.0148446	-0.100812	0.0339901	0.0363414	0.0357712	0.0350591	-0.0860824	0.0556933	-0.16915	-0.0291176	-0.0333856	0.103399
Family issues with police, justice or child protective services	Cortical thickness	Right	rostral middle frontal gyrus	781	0.988696	0.0262215	0.022481	7.01014	0.626243	-4.42277	-0.880834	0.531339	1.11263e-05	0.378679	0.943791	0.0221563	-0.156488	-0.0311071	0.0353797	0.0353823	0.0353155	-0.0472943	0.0916069	-0.225943	-0.087032	-0.100432	0.0382174	0.0224328	-0.156385	-0.0308399	0.0352191	0.0355556	0.035057	-0.0452435	0.0919617	-0.226858	-0.0867284	-0.0995285	0.0363427
Family issues with police, justice or child protective services	Cortical surface area	Left	pars opercularis	781	0.968307	0.0659701	0.0623823	18.3872	0.729343	1.70886	-7.18083	0.46601	0.0878743	1.61644e-12	0.943791	0.0252718	0.0592164	-0.248365	0.0346501	0.0346526	0.0345872	-0.0427466	0.0932903	-0.00880684	0.12724	-0.31626	-0.18047	0.0255052	0.0591418	-0.248166	0.0344653	0.0344113	0.0346303	-0.0393705	0.0952451	-0.00963603	0.125023	-0.317515	-0.178767
Family issues with police, justice or child protective services	Cortical surface area	Right	pars opercularis	781	0.962551	0.0770408	0.0734956	21.7304	0.847397	2.08671	-7.74195	0.397033	0.0372378	3.0339e-14	0.943791	0.0291879	0.0718803	-0.266181	0.0344442	0.0344466	0.0343816	-0.0384262	0.096802	0.0042613	0.139499	-0.333672	-0.198689	0.0295726	0.072969	-0.265613	0.034584	0.0348601	0.0343055	-0.0378253	0.0980525	0.00599113	0.140997	-0.334364	-0.199119
Family issues with police, justice or child protective services	Cortical thickness	Left	pars opercularis	781	0.9949	0.0139622	0.0101746	3.6863	-0.476386	-3.17091	0.919122	0.633933	0.00157896	0.358316	0.943791	-0.0169602	-0.112898	0.0326629	0.0356017	0.0356043	0.0355371	-0.0868466	0.0529263	-0.18279	-0.0430066	-0.0370966	0.102422	-0.0174584	-0.112306	0.0320744	0.0361273	0.035647	0.0352937	-0.0877549	0.0522778	-0.181284	-0.0409562	-0.0362492	0.101328
Family issues with police, justice or child protective services	Cortical surface area	Left	pars orbitalis	781	0.931477	0.135671	0.132351	40.8636	0.490984	2.3293	-10.787	0.623576	0.0200971	2.19859e-25	0.943791	0.0163656	0.0776464	-0.358902	0.0333322	0.0333346	0.0332717	-0.0490657	0.0817969	0.0122104	0.143082	-0.424215	-0.29359	0.0174468	0.0776913	-0.35865	0.0333312	0.0332619	0.0334041	-0.0450099	0.083684	0.011625	0.143689	-0.423896	-0.293923
Family issues with police, justice or child protective services	Cortical surface area	Right	pars orbitalis	781	0.894079	0.203682	0.200623	66.5879	0.551735	2.7576	-13.819	0.581288	0.00595878	5.12099e-39	0.943791	0.0176522	0.0882328	-0.441321	0.031994	0.0319962	0.0319358	-0.0451521	0.0804565	0.025424	0.151042	-0.504011	-0.37863	0.0178325	0.0878686	-0.441271	0.0323268	0.0322496	0.0321701	-0.0452526	0.0804969	0.0248912	0.149443	-0.504156	-0.37842
Family issues with police, justice or child protective services	Cortical thickness	Left	pars orbitalis	781	0.988753	0.0261084	0.0223674	6.97909	-1.17309	-0.415532	4.41283	0.241118	0.677867	1.16364e-05	0.943791	-0.0415059	-0.0147033	0.15585	0.0353818	0.0353843	0.0353175	-0.110961	0.0279487	-0.084163	0.0547563	0.0865218	0.225179	-0.0425917	-0.0152934	0.155655	0.0348895	0.0357319	0.0356385	-0.112879	0.0257566	-0.0835094	0.0540802	0.0849046	0.224011
Family issues with police, justice or child protective services	Cortical thickness	Right	pars orbitalis	781	0.989578	0.0244833	0.0207361	6.53378	1.63664	-3.03846	2.59132	0.102108	0.00245715	0.00973945	0.943791	0.0579556	-0.107604	0.0915952	0.0354113	0.0354138	0.035347	-0.011557	0.127468	-0.177121	-0.0380859	0.0222089	0.160981	0.0573587	-0.107707	0.0922863	0.0360464	0.0352137	0.0351837	-0.0124119	0.127931	-0.176005	-0.038528	0.0235938	0.16059
Family issues with police, justice or child protective services	Cortical surface area	Left	pars triangularis	781	0.942841	0.114453	0.111051	33.6468	1.64758	2.24111	-9.65617	0.0998413	0.0252989	6.45771e-21	0.943791	0.0555874	0.0756181	-0.325196	0.0337389	0.0337413	0.0336776	-0.0106422	0.121817	0.00938375	0.141852	-0.391306	-0.259087	0.055157	0.0763996	-0.324901	0.0343177	0.0333658	0.0337434	-0.0103028	0.124229	0.0112511	0.141402	-0.391669	-0.258691
Family issues with police, justice or child protective services	Cortical surface area	Right	pars triangularis	781	0.940711	0.118449	0.115062	34.9794	0.397815	2.44754	-9.91007	0.690875	0.0146027	6.90737e-22	0.943791	0.0133915	0.0823966	-0.332993	0.0336627	0.0336651	0.0336015	-0.0526885	0.0794715	0.0163118	0.148481	-0.398953	-0.267033	0.0134507	0.081667	-0.332632	0.0335498	0.0336366	0.0332884	-0.0510947	0.0794326	0.0172171	0.148307	-0.399257	-0.268259
Family issues with police, justice or child protective services	Cortical thickness	Left	pars triangularis	781	0.994552	0.014652	0.0108671	3.87113	0.395248	-2.81424	1.7899	0.692768	0.00501216	0.073858	0.943791	0.0140666	-0.100164	0.0635854	0.0355893	0.0355918	0.0355246	-0.0557954	0.0839286	-0.170031	-0.0302971	-0.00614968	0.13332	0.0143626	-0.0995754	0.0632982	0.0355473	0.0357683	0.0356144	-0.0558022	0.0835384	-0.168656	-0.0279247	-0.00733067	0.133136
Family issues with police, justice or child protective services	Cortical thickness	Right	pars triangularis	781	0.987912	0.0277644	0.0240299	7.43442	-0.564057	-4.61468	0.901024	0.572877	4.60085e-06	0.367854	0.943791	-0.0199404	-0.163148	0.0317948	0.0353517	0.0353542	0.0352875	-0.089336	0.0494552	-0.232549	-0.0937477	-0.0374747	0.101064	-0.0196113	-0.161865	0.0314954	0.0362345	0.0351853	0.0356455	-0.0892327	0.051879	-0.230627	-0.0932865	-0.0370952	0.101615
Divorce or conflict in the family	Subcortical volume	Left	hippocampus	781	0.927702	0.142663	0.139369	43.32	0.878999	2.99825	-10.9478	0.379672	0.00280149	4.75889e-26	0.944312	0.0291635	0.0993507	-0.363264	0.0331781	0.0331362	0.0331814	-0.0359653	0.0942924	0.0343041	0.164397	-0.428399	-0.298129	0.0291676	0.0993857	-0.363325	0.0334567	0.0334042	0.0329346	-0.0366579	0.0958565	0.0345851	0.164559	-0.42805	-0.29942
Divorce or conflict in the family	Subcortical volume	Left	amygdala	781	0.892639	0.206245	0.203196	67.6437	-0.764764	4.83116	-13.2496	0.444643	1.63404e-06	2.71988e-36	0.944312	-0.0244144	0.154036	-0.423025	0.0319241	0.0318838	0.0319273	-0.0870817	0.0382528	0.0914476	0.216624	-0.485699	-0.360352	-0.0243716	0.153561	-0.423393	0.031912	0.0317211	0.0317882	-0.0868349	0.0380618	0.091114	0.215884	-0.485701	-0.361039
Divorce or conflict in the family	Cortical surface area	Left	rostral anterior cingulate cortex	781	0.954384	0.092637	0.0891516	26.5787	0.325117	2.24153	-8.60821	0.74518	0.0252716	4.05784e-17	0.944312	0.011097	0.0764123	-0.293848	0.0341324	0.0340893	0.0341358	-0.055905	0.078099	0.00949481	0.14333	-0.360856	-0.226839	0.0108304	0.0762938	-0.293386	0.0342722	0.0340018	0.0336294	-0.0561369	0.0770177	0.0102467	0.143977	-0.359076	-0.226798
Divorce or conflict in the family	Cortical surface area	Right	rostral anterior cingulate cortex	781	0.943311	0.113569	0.110164	33.3537	-1.50524	2.10423	-9.54022	0.132666	0.0356771	1.76606e-20	0.944312	-0.0507815	0.0708996	-0.321885	0.0337364	0.0336938	0.0337397	-0.117006	0.0154432	0.00475851	0.137041	-0.388116	-0.255653	-0.0505279	0.0713412	-0.321573	0.0334206	0.0336385	0.0336486	-0.116744	0.0139957	0.00482322	0.137408	-0.386591	-0.256112
Divorce or conflict in the family	Cortical thickness	Left	rostral anterior cingulate cortex	781	0.974662	0.0536687	0.0500336	14.7641	-0.880987	-5.41234	3.72556	0.378596	8.28172e-08	0.000208921	0.944312	-0.0307091	-0.188423	0.129877	0.0348576	0.0348136	0.0348611	-0.0991348	0.0377166	-0.256762	-0.120084	0.0614444	0.198309	-0.0308408	-0.188721	0.129851	0.0345815	0.0344962	0.035144	-0.0978556	0.0375695	-0.255328	-0.121519	0.0618006	0.198691
Divorce or conflict in the family	Cortical thickness	Right	rostral anterior cingulate cortex	781	0.986157	0.0312163	0.027495	8.38851	0.489187	-4.22738	2.56825	0.624847	2.64393e-05	0.0104063	0.944312	0.017253	-0.148906	0.0905877	0.0352687	0.0352242	0.0352722	-0.0519797	0.0864856	-0.218051	-0.0797607	0.0213481	0.159827	0.018066	-0.149443	0.0900312	0.0356081	0.0349807	0.0346038	-0.0509153	0.0879855	-0.216585	-0.0813398	0.0233354	0.158411
Divorce or conflict in the family	Cortical surface area	Right	lateral orbitofrontal cortex	781	0.914326	0.167207	0.164008	52.2692	-0.891576	4.51209	-11.5184	0.372895	7.40652e-06	1.8314e-28	0.944312	-0.0291543	0.147358	-0.376685	0.0326998	0.0326585	0.032703	-0.0933441	0.0350355	0.0832491	0.211467	-0.440881	-0.312489	-0.0296717	0.146175	-0.375737	0.0329372	0.0322789	0.0325703	-0.0951781	0.0366101	0.08343	0.209772	-0.439811	-0.311249
Divorce or conflict in the family	Cortical thickness	Left	lateral orbitofrontal cortex	781	0.979553	0.0441485	0.0404768	12.0242	-0.741057	-5.88807	-0.945911	0.458882	5.80095e-09	0.344486	0.944312	-0.0259611	-0.206014	-0.0331409	0.0350325	0.0349883	0.035036	-0.0947301	0.0428079	-0.274696	-0.137331	-0.101917	0.0356349	-0.0258665	-0.205561	-0.0340655	0.0347609	0.0350792	0.0353283	-0.0927875	0.0420422	-0.272953	-0.13752	-0.103201	0.03287
Divorce or conflict in the family	Cortical thickness	Right	lateral orbitofrontal cortex	781	0.978799	0.0456181	0.0419521	12.4436	0.603772	-6.04971	-0.754896	0.546171	2.24963e-09	0.450539	0.944312	0.0211354	-0.211506	-0.0264282	0.0350056	0.0349614	0.035009	-0.0475807	0.0898515	-0.280136	-0.142877	-0.0951511	0.0422948	0.0197856	-0.210697	-0.0256733	0.0352592	0.0351298	0.0349915	-0.0504245	0.0902569	-0.279207	-0.142954	-0.0953169	0.0422343
Divorce or conflict in the family	Cortical surface area	Right	medial orbitofrontal cortex	781	0.908057	0.178587	0.175432	56.6003	-0.372226	3.35967	-12.4976	0.709826	0.00081821	8.38648e-33	0.944312	-0.0120882	0.10897	-0.405905	0.0324756	0.0324346	0.0324788	-0.0758379	0.0516615	0.0453003	0.172639	-0.469661	-0.342149	-0.0116903	0.109262	-0.406608	0.0326646	0.0319874	0.0321481	-0.0751201	0.0518105	0.0486877	0.172076	-0.46829	-0.342552
Divorce or conflict in the family	Cortical thickness	Left	medial orbitofrontal cortex	781	0.967237	0.0680328	0.0644529	19.0041	-0.602271	-7.1096	-2.53097	0.547169	2.63e-12	0.01157	0.944312	-0.0208338	-0.245625	-0.0875601	0.034592	0.0345484	0.0345955	-0.0887382	0.0470706	-0.313444	-0.177806	-0.155471	-0.0196489	-0.0203363	-0.245762	-0.0877407	0.0344109	0.034442	0.0344617	-0.0869683	0.0471592	-0.312118	-0.178598	-0.154852	-0.0215261
Divorce or conflict in the family	Cortical surface area	Left	superior frontal gyrus	781	0.896789	0.198848	0.19577	64.6152	-0.434546	2.69498	-13.5703	0.664012	0.00719056	8.0924e-38	0.944312	-0.013937	0.0863258	-0.435279	0.0320725	0.0320321	0.0320757	-0.0768956	0.0490216	0.0234467	0.149205	-0.498244	-0.372314	-0.0136337	0.0860519	-0.434843	0.032004	0.0319096	0.0322241	-0.0749283	0.0512078	0.0238807	0.148186	-0.498726	-0.371583
Divorce or conflict in the family	Cortical surface area	Right	superior frontal gyrus	781	0.902408	0.188776	0.18566	60.5808	0.768108	1.78068	-13.3346	0.442655	0.0753531	1.07703e-36	0.944312	0.0247895	0.0573963	-0.430398	0.0322735	0.0322328	0.0322767	-0.0385636	0.0881427	-0.00587683	0.120669	-0.493758	-0.367039	0.024928	0.0573121	-0.429972	0.0319511	0.0321753	0.0322312	-0.0385346	0.0884105	-0.00730208	0.120284	-0.492242	-0.368333
Divorce or conflict in the family	Cortical thickness	Right	superior frontal gyrus	781	0.991278	0.0211287	0.0173686	5.61923	0.404912	-3.1684	2.5105	0.685653	0.00159252	0.0122572	0.944312	0.0143549	-0.112184	0.0890106	0.0354518	0.0354071	0.0354554	-0.0552373	0.083947	-0.181688	-0.0426793	0.0194115	0.15861	0.0147568	-0.112854	0.0892328	0.0350665	0.0351791	0.0350692	-0.0521979	0.0841371	-0.181814	-0.0440923	0.0200744	0.15815
Divorce or conflict in the family	Subcortical volume	Right	putamen	781	0.914774	0.166391	0.163189	51.9634	0.479208	0.904785	-12.4367	0.631925	0.365858	1.58595e-32	0.944312	0.0156777	0.0295634	-0.406915	0.0327158	0.0326745	0.032719	-0.0485436	0.0798989	-0.0345768	0.0937036	-0.471143	-0.342688	0.0154183	0.029917	-0.406449	0.03259	0.0325489	0.0328543	-0.047885	0.0792811	-0.0348578	0.0928741	-0.471086	-0.341474
Divorce or conflict in the family	Subcortical volume	Right	pallidum	781	0.941422	0.117115	0.113724	34.5334	0.3222	3.54193	-9.48673	0.747387	0.000420771	2.80017e-20	0.944312	0.0108481	0.119102	-0.319439	0.0336688	0.0336263	0.0336722	-0.055244	0.0769402	0.0530934	0.185111	-0.385538	-0.25334	0.0111122	0.1187	-0.318937	0.0337791	0.0338229	0.0336819	-0.0549344	0.0775089	0.054753	0.182961	-0.384096	-0.253209
Divorce or conflict in the family	Subcortical volume	Left	accumbens	781	0.954027	0.0933149	0.0898321	26.7932	0.321945	0.59117	-8.93493	0.74758	0.554577	2.89063e-18	0.944312	0.0109846	0.020145	-0.304887	0.0341196	0.0340765	0.034123	-0.0559924	0.0779616	-0.0467474	0.0870375	-0.37187	-0.237903	0.0112015	0.0198538	-0.305201	0.0337786	0.0339096	0.0341154	-0.0538376	0.0772822	-0.0435106	0.0878208	-0.372002	-0.237952
Divorce or conflict in the family	Subcortical volume	Right	accumbens	781	0.962722	0.0767128	0.0731662	21.6302	0.567307	-0.0731992	-8.05401	0.570669	0.941666	2.9882e-15	0.944312	0.0195327	-0.00251711	-0.277332	0.0344306	0.0343871	0.034434	-0.0480547	0.0871201	-0.0700192	0.064985	-0.344926	-0.209738	0.0191137	-0.00230956	-0.277564	0.0340325	0.0347199	0.0347679	-0.0465054	0.0858032	-0.0679989	0.0662657	-0.345892	-0.209943
Divorce or conflict in the family	Subcortical volume	Left	caudatus	781	0.968425	0.0657421	0.0621534	18.3192	0.849728	0.9085	-7.32794	0.395737	0.363895	5.83989e-13	0.944312	0.0294299	0.0314257	-0.253825	0.0346345	0.0345908	0.034638	-0.0385578	0.0974177	-0.0364762	0.0993277	-0.321819	-0.18583	0.0294227	0.0318518	-0.254251	0.0342999	0.0347125	0.0348586	-0.0378034	0.0987451	-0.0370673	0.0994748	-0.321886	-0.185797
Divorce or conflict in the family	Subcortical volume	Right	caudatus	781	0.964093	0.0740808	0.0705242	20.8287	0.484331	0.914004	-7.83682	0.628287	0.360997	1.51169e-14	0.944312	0.0166995	0.0314747	-0.270237	0.0344796	0.0344361	0.034483	-0.0509842	0.0843832	-0.0361235	0.099073	-0.337928	-0.202547	0.0162131	0.0317381	-0.269398	0.0340202	0.0342983	0.0345085	-0.0510479	0.0823915	-0.0347964	0.0994969	-0.337067	-0.199236
Divorce or conflict in the family	Cortical surface area	Left	caudal anterior cingulate cortex	781	0.988352	0.0268989	0.023161	7.19627	0.791287	0.374256	-4.59198	0.429017	0.708316	5.11606e-06	0.944312	0.0279698	0.0132122	-0.16233	0.0353472	0.0353026	0.0353507	-0.041417	0.0973565	-0.056087	0.0825114	-0.231723	-0.092936	0.0277504	0.0134864	-0.162225	0.0354472	0.0352231	0.0353299	-0.0417208	0.09723	-0.0561474	0.0821102	-0.230388	-0.0940958
Divorce or conflict in the family	Cortical thickness	Left	caudal anterior cingulate cortex	781	0.996684	0.0104218	0.00662063	2.74172	0.491801	-2.54872	1.15958	0.622998	0.011002	0.246573	0.944312	0.0175303	-0.0907351	0.0413377	0.0356452	0.0356002	0.0356487	-0.0524414	0.0875021	-0.160618	-0.0208517	-0.028641	0.111316	0.016511	-0.0903343	0.041138	0.0353994	0.0354622	0.0360986	-0.0524772	0.0873342	-0.159477	-0.0231242	-0.0275514	0.111971
Divorce or conflict in the family	Cortical thickness	Right	caudal anterior cingulate cortex	781	0.993304	0.0171233	0.0133479	4.53543	0.425112	-2.93573	2.12657	0.670872	0.00342529	0.0337684	0.944312	0.0151018	-0.104158	0.0755526	0.0355243	0.0354795	0.0355278	-0.0546326	0.0848362	-0.173805	-0.0345118	0.00581122	0.145294	0.0151099	-0.104808	0.0758082	0.0351859	0.035497	0.0351967	-0.0543401	0.0828561	-0.173291	-0.0331982	0.0084006	0.144117
Divorce or conflict in the family	Cortical surface area	Left	rostral middle frontal gyrus	781	0.899422	0.194136	0.191041	62.7154	-1.279	2.82489	-13.2345	0.201277	0.00485024	3.20636e-36	0.944312	-0.0411412	0.0907528	-0.425753	0.0321667	0.0321261	0.0321699	-0.104285	0.0220022	0.0276891	0.153817	-0.488903	-0.362603	-0.0423569	0.0912287	-0.42506	0.0321578	0.0326697	0.032257	-0.107134	0.0202047	0.0270231	0.155656	-0.487685	-0.360142
Divorce or conflict in the family	Cortical surface area	Right	rostral middle frontal gyrus	781	0.900066	0.192982	0.189882	62.2533	-0.5398	3.09077	-13.2081	0.589489	0.00206725	4.27295e-36	0.944312	-0.017376	0.0993656	-0.425207	0.0321897	0.0321491	0.0321929	-0.0805647	0.0458127	0.0362566	0.162474	-0.488402	-0.362012	-0.0166213	0.0990005	-0.42583	0.0323564	0.0320044	0.0321129	-0.0794612	0.0470801	0.0352387	0.160768	-0.488266	-0.363557
Divorce or conflict in the family	Cortical thickness	Left	rostral middle frontal gyrus	781	0.995716	0.0123436	0.00854979	3.25361	0.874461	-2.82484	0.93156	0.382136	0.0048511	0.351852	0.944312	0.0311401	-0.100467	0.0331767	0.0356106	0.0355656	0.0356141	-0.0387637	0.101044	-0.170283	-0.0306515	-0.036734	0.103087	0.0306213	-0.101569	0.0330405	0.0354705	0.0350369	0.0349224	-0.0398183	0.0993679	-0.170156	-0.032752	-0.0346491	0.100886
Divorce or conflict in the family	Cortical thickness	Right	rostral middle frontal gyrus	781	0.988835	0.0259471	0.0222055	6.93483	0.414788	-4.47153	-0.896425	0.678411	8.91742e-06	0.370302	0.944312	0.0146687	-0.157934	-0.0317047	0.0353645	0.0353198	0.035368	-0.0547519	0.0840894	-0.227267	-0.0886008	-0.101132	0.0377228	0.0149246	-0.157892	-0.0315037	0.0357999	0.0358484	0.0357097	-0.0541025	0.0849788	-0.229917	-0.0887032	-0.102291	0.0373638
Divorce or conflict in the family	Cortical surface area	Right	pars opercularis	781	0.962756	0.0766478	0.073101	21.6104	0.620756	2.03455	-7.75588	0.534941	0.0422338	2.74011e-14	0.944312	0.0213737	0.0699647	-0.267075	0.0344318	0.0343883	0.0344352	-0.0462161	0.0889635	0.00246017	0.137469	-0.334672	-0.199479	0.0206021	0.0694949	-0.266571	0.0341289	0.0340524	0.0344665	-0.0449684	0.0893467	0.00433912	0.136004	-0.333805	-0.201207
Divorce or conflict in the family	Cortical thickness	Left	pars opercularis	781	0.994338	0.0150746	0.0112913	3.98449	-1.05323	-3.14384	0.969921	0.292562	0.00173053	0.332386	0.944312	-0.0374542	-0.111658	0.0344951	0.0355613	0.0355164	0.0355648	-0.107261	0.0323528	-0.181377	-0.041939	-0.0353189	0.104309	-0.0379957	-0.112569	0.0354284	0.0355781	0.0355439	0.0353612	-0.108183	0.0312376	-0.182636	-0.0432785	-0.0346833	0.104469
Divorce or conflict in the family	Cortical thickness	Right	pars opercularis	781	0.995607	0.0125592	0.00876618	3.31115	0.328858	-2.95651	0.983631	0.742351	0.00320517	0.325602	0.944312	0.0117095	-0.105139	0.0350273	0.0356067	0.0355617	0.0356102	-0.0581866	0.0816057	-0.174946	-0.0353307	-0.0348758	0.10493	0.0119073	-0.104606	0.0344432	0.0359884	0.0352175	0.035651	-0.0573564	0.0823188	-0.172851	-0.0360428	-0.0361274	0.104771
Divorce or conflict in the family	Cortical surface area	Right	pars orbitalis	781	0.893918	0.203968	0.20091	66.7055	-0.765186	2.73302	-13.7585	0.444392	0.00641757	1.0048e-38	0.944312	-0.0244629	0.087264	-0.439902	0.0319699	0.0319295	0.0319731	-0.08722	0.0382942	0.0245862	0.149942	-0.502665	-0.377139	-0.0240574	0.0882913	-0.440287	0.0321444	0.0316546	0.0324886	-0.087347	0.0373297	0.0280074	0.149706	-0.50277	-0.37648
Divorce or conflict in the family	Cortical thickness	Left	pars orbitalis	781	0.98762	0.0283385	0.0246061	7.59262	1.78096	-0.353007	4.30953	0.0753078	0.724179	1.84499e-05	0.944312	0.0629053	-0.0124528	0.152232	0.035321	0.0352764	0.0353245	-0.00643011	0.132241	-0.0817007	0.0567951	0.08289	0.221575	0.0622144	-0.0119955	0.151996	0.035884	0.0353607	0.0352733	-0.00813919	0.133576	-0.0806428	0.0569958	0.0833833	0.219757
Divorce or conflict in the family	Cortical thickness	Right	pars orbitalis	781	0.991207	0.0212682	0.0175087	5.65714	0.322903	-3.14225	2.57929	0.746855	0.00173987	0.0100823	0.944312	0.0114467	-0.11125	0.091443	0.0354493	0.0354046	0.0354528	-0.0581405	0.0810339	-0.180749	-0.0417504	0.0218489	0.161037	0.0122524	-0.112095	0.0911818	0.0357694	0.0350246	0.0355403	-0.0578996	0.083256	-0.180805	-0.044319	0.0185749	0.160341
Divorce or conflict in the family	Cortical surface area	Left	pars triangularis	781	0.944408	0.111507	0.108094	32.6721	-0.340932	2.14138	-9.59661	0.733247	0.0325526	1.08403e-20	0.944312	-0.0115152	0.0722349	-0.324163	0.0337756	0.033733	0.0337789	-0.0778168	0.0547865	0.00601694	0.138453	-0.390472	-0.257855	-0.0115286	0.0718538	-0.32362	0.0337198	0.033451	0.0334528	-0.075862	0.0551753	0.00609865	0.136235	-0.387685	-0.256592
Divorce or conflict in the family	Cortical surface area	Right	pars triangularis	781	0.940724	0.118425	0.115038	34.9713	-0.369992	2.42938	-9.87414	0.711489	0.0153491	9.50262e-22	0.944312	-0.0124479	0.0816306	-0.332237	0.0336438	0.0336014	0.0336472	-0.078491	0.0535951	0.0156709	0.14759	-0.398287	-0.266187	-0.0123398	0.082286	-0.333126	0.0333953	0.0334862	0.0334601	-0.0770965	0.0514266	0.014817	0.14862	-0.397798	-0.266673
Divorce or conflict in the family	Cortical thickness	Left	pars triangularis	781	0.994217	0.0153145	0.0115321	4.04888	0.8257	-2.84929	1.74787	0.409227	0.00449704	0.0808794	0.944312	0.0293594	-0.101184	0.0621552	0.035557	0.0355121	0.0355605	-0.0404391	0.0991579	-0.170894	-0.0314736	-0.00765032	0.131961	0.029701	-0.100786	0.0617005	0.0350347	0.0354354	0.0352995	-0.0393275	0.0980581	-0.169995	-0.0313486	-0.00815278	0.130792
Divorce or conflict in the family	Cortical thickness	Right	pars triangularis	781	0.987539	0.0284985	0.0247667	7.63673	-0.953145	-4.58539	0.945746	0.340812	5.27574e-06	0.344571	0.944312	-0.0336633	-0.161743	0.0334053	0.0353181	0.0352735	0.0353216	-0.102993	0.0356664	-0.230985	-0.0925007	-0.0359313	0.102742	-0.033692	-0.161984	0.0333269	0.0354263	0.0349859	0.0349131	-0.103275	0.0344526	-0.231182	-0.0953584	-0.0366942	0.100528
Divorce or conflict in the family	Subcortical volume	Right	hippocampus	781	0.924917	0.147802	0.144529	45.1513	0.270018	2.69889	-11.2752	0.787218	0.00710744	2.00607e-27	0.94569	0.00893179	0.0891626	-0.373005	0.0330785	0.0330368	0.0330818	-0.0560015	0.0738651	0.0243112	0.154014	-0.437945	-0.308065	0.00870114	0.0889026	-0.372756	0.032563	0.0334417	0.0332251	-0.05469	0.0722686	0.0228051	0.154465	-0.437064	-0.30574
Divorce or conflict in the family	Cortical surface area	Left	lateral orbitofrontal cortex	781	0.925783	0.146206	0.142927	44.5803	0.230123	4.20301	-10.705	0.818056	2.93834e-05	4.76772e-25	0.94569	0.00761926	0.138984	-0.354474	0.0331095	0.0330677	0.0331128	-0.0573748	0.0726134	0.0740717	0.203896	-0.419474	-0.289473	0.00797827	0.138794	-0.353923	0.033114	0.033102	0.0328543	-0.0571054	0.0718128	0.0752531	0.202919	-0.41913	-0.290032
Divorce or conflict in the family	Cortical thickness	Right	medial orbitofrontal cortex	781	0.981298	0.0407392	0.0370544	11.0562	-0.218009	-5.7539	-0.0731247	0.827479	1.25214e-08	0.941726	0.94569	-0.007651	-0.201678	-0.00256656	0.0350949	0.0350506	0.0350984	-0.0765425	0.0612405	-0.270482	-0.132873	-0.071465	0.0663318	-0.00770939	-0.20178	-0.00209008	0.035824	0.034558	0.0347519	-0.0769087	0.0627148	-0.269089	-0.134093	-0.0699933	0.0657266
Divorce or conflict in the family	Subcortical volume	Left	pallidum	781	0.941802	0.116404	0.11301	34.296	0.267428	3.6962	-9.38715	0.78921	0.000234144	6.56989e-20	0.94569	0.0090076	0.12434	-0.316213	0.0336824	0.0336399	0.0336857	-0.0571111	0.0751263	0.0583043	0.190375	-0.382338	-0.250088	0.00941791	0.124266	-0.315474	0.0336878	0.0335294	0.0339052	-0.0559373	0.0768869	0.0579679	0.18997	-0.38132	-0.24786
Bullying victimization	Subcortical volume	Right	caudatus	703	0.961056	0.0802953	0.0763705	20.4586	-0.108571	0.853375	-7.76663	0.913574	0.393742	2.85639e-14	0.946279	-0.0039315	0.0308961	-0.281053	0.0362115	0.0362046	0.0361873	-0.0750271	0.0671641	-0.040186	0.101978	-0.352101	-0.210005	-0.0043614	0.0306082	-0.281304	0.0356765	0.0356466	0.0359515	-0.0747815	0.0666215	-0.0384318	0.102526	-0.353049	-0.214506
Bullying victimization	Cortical surface area	Left	caudal anterior cingulate cortex	703	0.98691	0.0301471	0.0260083	7.28406	-0.0922001	0.256181	-4.65804	0.926565	0.797886	3.81806e-06	0.946279	-0.00342852	0.00952446	-0.173096	0.0371856	0.0371786	0.0371607	-0.0764366	0.0695796	-0.0634699	0.0825188	-0.246056	-0.100137	-0.0042184	0.00940731	-0.173811	0.0367977	0.0368957	0.0368896	-0.074695	0.070298	-0.0613986	0.0817753	-0.246237	-0.100211
Bereavement	Subcortical volume	Left	pallidum	781	0.941823	0.116363	0.112969	34.2824	0.188479	3.69166	-9.38752	0.85055	0.000238285	6.54947e-20	0.949451	0.00634393	0.124227	-0.315909	0.0336585	0.0336507	0.033652	-0.059728	0.0724158	0.0581704	0.190283	-0.381968	-0.24985	0.00544827	0.124033	-0.315446	0.0335479	0.0334913	0.0335878	-0.0599505	0.0710978	0.0585798	0.191002	-0.381905	-0.250731
Substance abuse in the family	Cortical thickness	Right	lateral orbitofrontal cortex	781	0.979024	0.0451792	0.0415115	12.3182	-0.0732825	-6.04569	-0.724699	0.9416	2.30388e-09	0.468854	0.950756	-0.00256249	-0.211416	-0.0253429	0.0349673	0.0349698	0.0349703	-0.0712035	0.0660785	-0.280062	-0.142771	-0.0939899	0.043304	-0.0023994	-0.212219	-0.0252345	0.0346161	0.0354494	0.0352393	-0.0714781	0.0641728	-0.279859	-0.142706	-0.0950154	0.0442145
Substance abuse in the family	Cortical thickness	Right	pars orbitalis	781	0.991271	0.0211423	0.0173823	5.62293	0.0617769	-3.13995	2.60006	0.950756	0.0017534	0.00949686	0.950756	0.00218719	-0.111177	0.0920623	0.0354047	0.0354072	0.0354078	-0.0673125	0.0716868	-0.180681	-0.0416722	0.0225567	0.161568	0.00231628	-0.111399	0.0913146	0.0349871	0.0356904	0.0352386	-0.0643297	0.0714903	-0.181727	-0.0399589	0.0240262	0.161614
Change in household composition	Subcortical volume	Right	amygdala	781	0.911234	0.17283	0.169652	54.3942	0.0858801	3.36951	-12.2702	0.931584	0.000789969	8.95668e-32	0.951405	0.00279717	0.109738	-0.399439	0.0325706	0.0325679	0.0325536	-0.0611391	0.0667334	0.0458068	0.173669	-0.463342	-0.335536	0.00312701	0.108535	-0.399067	0.0321062	0.0323474	0.0324744	-0.0592084	0.0658518	0.045986	0.172035	-0.462879	-0.334084
Change in household composition	Cortical surface area	Right	rostral anterior cingulate cortex	781	0.944671	0.111012	0.107597	32.5089	-0.112754	2.08832	-9.61458	0.910254	0.0370926	9.27394e-21	0.951405	-0.00380723	0.0705077	-0.324474	0.0337657	0.0337629	0.0337481	-0.0700896	0.0624751	0.00423086	0.136784	-0.390721	-0.258226	-0.00415269	0.0718055	-0.323775	0.0337821	0.0338481	0.0336161	-0.0694585	0.0608919	0.00510518	0.138629	-0.389554	-0.256229
Change in household composition	Cortical surface area	Right	pars orbitalis	781	0.894247	0.203382	0.200322	66.4648	-0.100485	2.72292	-13.8081	0.919985	0.0066151	5.78302e-39	0.951405	-0.00321185	0.0870266	-0.441123	0.0319634	0.0319608	0.0319467	-0.0659562	0.0595325	0.0242875	0.149766	-0.503835	-0.378411	-0.00370405	0.0873071	-0.441474	0.0314353	0.0315838	0.0321862	-0.0680684	0.0577015	0.0257942	0.148585	-0.503238	-0.378081
Accumulated adverse childhood experiences	Cortical surface area	Left	lateral orbitofrontal cortex	700	0.918703	0.159587	0.155986	44.3081	0.174804	3.87913	-10.7958	0.861285	0.00011472	3.08089e-25	0.951633	0.00606415	0.134423	-0.374557	0.0346912	0.0346529	0.0346946	-0.0620472	0.0741755	0.066387	0.202459	-0.442675	-0.306439	0.00645564	0.133612	-0.37431	0.0349149	0.0351318	0.0348271	-0.0615971	0.0757111	0.0633883	0.203196	-0.441946	-0.305274
Accumulated adverse childhood experiences	Cortical thickness	Left	lateral orbitofrontal cortex	700	0.980829	0.0420806	0.0379753	10.2501	-0.151872	-5.53438	-0.382853	0.879332	4.41768e-08	0.701945	0.951633	-0.0056249	-0.204752	-0.0141812	0.0370372	0.0369963	0.0370408	-0.0783422	0.0670924	-0.277389	-0.132115	-0.0869056	0.0585432	-0.00644697	-0.204876	-0.01424	0.037496	0.037293	0.0360558	-0.0819002	0.066942	-0.278094	-0.131765	-0.0840449	0.0564087
Accumulated adverse childhood experiences	Cortical surface area	Left	medial orbitofrontal cortex	700	0.936781	0.126186	0.122441	33.6952	-0.0848488	1.78547	-9.85194	0.932406	0.0746172	1.56473e-21	0.951633	-0.00300143	0.0630895	-0.348536	0.0353739	0.0353348	0.0353774	-0.0724531	0.0664502	-0.0062855	0.132464	-0.417994	-0.279077	-0.00240382	0.0638247	-0.348255	0.0358457	0.0351059	0.0354459	-0.0725098	0.0686407	-0.00700458	0.132823	-0.416693	-0.277149
Accumulated adverse childhood experiences	Cortical surface area	Right	caudal anterior cingulate cortex	700	0.966588	0.0696943	0.0657073	17.4803	-0.113074	1.74539	-6.98809	0.910004	0.0813564	6.50293e-12	0.951633	-0.00412713	0.0636353	-0.255086	0.0364994	0.0364591	0.036503	-0.0757886	0.0675344	-0.00794708	0.135218	-0.326755	-0.183418	-0.00489493	0.0633955	-0.255228	0.0360156	0.0364404	0.0367019	-0.0769787	0.0651904	-0.00855756	0.134273	-0.326571	-0.18257
Accumulated adverse childhood experiences	Cortical surface area	Left	rostral middle frontal gyrus	700	0.889792	0.211648	0.208269	62.6427	0.0878227	2.79983	-13.3671	0.930043	0.00525387	1.84673e-36	0.951633	0.0029508	0.0939692	-0.449172	0.0335996	0.0335625	0.0336028	-0.0630172	0.0689188	0.028074	0.159864	-0.515147	-0.383198	0.0027292	0.0935741	-0.449288	0.0341521	0.0329109	0.0332617	-0.0639319	0.0689531	0.0291376	0.158144	-0.512221	-0.384129
Accumulated adverse childhood experiences	Cortical thickness	Right	rostral middle frontal gyrus	700	0.986669	0.0306395	0.0264851	7.37519	0.0606777	-4.57217	-1.16878	0.951633	5.70703e-06	0.242888	0.951633	0.00226071	-0.170161	-0.0435505	0.0372577	0.0372166	0.0372614	-0.0708895	0.0754109	-0.24323	-0.0970911	-0.116708	0.0296069	0.00284933	-0.17033	-0.0436438	0.0372595	0.0366665	0.0369334	-0.070052	0.0749391	-0.241059	-0.0987758	-0.116967	0.0289774
Accumulated adverse childhood experiences	Cortical thickness	Left	pars orbitalis	700	0.988806	0.0264347	0.0222623	6.33558	-0.203174	-0.105119	4.35649	0.839058	0.916311	1.51947e-05	0.951633	-0.00758619	-0.00392065	0.16268	0.0373384	0.0372972	0.0373421	-0.0808949	0.0657225	-0.0771484	0.0693071	0.0893646	0.235996	-0.00711899	-0.00348504	0.163397	0.0378371	0.0369007	0.0374752	-0.082533	0.0657895	-0.0762644	0.0691439	0.0900727	0.235029
Exposure to violence	Subcortical volume	Right	hippocampus	781	0.924289	0.148959	0.14569	45.5664	-1.06503	2.7216	-11.2056	0.287191	0.0066414	3.9567e-27	0.9609	-0.0352195	0.0898664	-0.370537	0.0330689	0.0330197	0.0330673	-0.100134	0.0296951	0.0250485	0.154684	-0.435449	-0.305626	-0.0359047	0.0896135	-0.370456	0.0331399	0.0327826	0.0327618	-0.100818	0.0287669	0.0237195	0.154474	-0.434931	-0.307029
Exposure to violence	Subcortical volume	Left	amygdala	781	0.892759	0.206031	0.202981	67.5552	0.611642	4.81438	-13.3195	0.540953	1.77312e-06	1.27067e-36	0.9609	0.0195364	0.153547	-0.425414	0.0319409	0.0318933	0.0319392	-0.0431637	0.0822365	0.0909399	0.216153	-0.488111	-0.362717	0.0194064	0.153658	-0.424679	0.0321962	0.0319815	0.0314926	-0.0435371	0.0810698	0.0903322	0.215343	-0.486173	-0.364403
Exposure to violence	Subcortical volume	Right	amygdala	781	0.91105	0.173163	0.169987	54.5213	-0.568088	3.3793	-12.2212	0.570138	0.000762752	1.48625e-31	0.9609	-0.018517	0.109985	-0.398334	0.0325953	0.0325468	0.0325936	-0.0825017	0.0454677	0.0460958	0.173875	-0.462316	-0.334353	-0.0177335	0.110002	-0.3982	0.032966	0.0323871	0.0328862	-0.0831084	0.0470931	0.0480893	0.173843	-0.461376	-0.333128
Exposure to violence	Cortical surface area	Left	rostral anterior cingulate cortex	781	0.954052	0.0932674	0.0897844	26.7781	0.805438	2.22852	-8.63783	0.420812	0.0261297	3.20393e-17	0.9609	0.0274926	0.0759546	-0.294827	0.0341338	0.034083	0.0341321	-0.0395122	0.0944975	0.00904953	0.14286	-0.361828	-0.227825	0.0283902	0.0756647	-0.295426	0.0333562	0.0342085	0.034209	-0.0363053	0.0953084	0.00835729	0.142235	-0.362088	-0.22889
Exposure to violence	Cortical surface area	Right	rostral anterior cingulate cortex	781	0.944363	0.111591	0.108178	32.6997	0.722256	2.08039	-9.64711	0.470353	0.0378156	6.98849e-21	0.9609	0.024403	0.0701857	-0.325932	0.0337871	0.0337368	0.0337854	-0.0419214	0.0907273	0.00396003	0.136411	-0.392253	-0.259611	0.0240487	0.0709976	-0.326467	0.0333742	0.033887	0.0334242	-0.0401414	0.0907025	0.00402116	0.137152	-0.392052	-0.261759
Exposure to violence	Cortical thickness	Left	rostral anterior cingulate cortex	781	0.974847	0.05331	0.0496735	14.6599	-0.692772	-5.40194	3.71714	0.488659	8.75824e-08	0.000215878	0.9609	-0.0241623	-0.188127	0.129639	0.0348778	0.0348259	0.034876	-0.0926276	0.0443029	-0.25649	-0.119764	0.0611772	0.198101	-0.0243834	-0.187911	0.129969	0.0345156	0.0349543	0.0346809	-0.0924405	0.0432262	-0.256247	-0.119174	0.0621797	0.196933
Exposure to violence	Cortical thickness	Right	rostral anterior cingulate cortex	781	0.985844	0.0318315	0.0281126	8.55926	0.857745	-4.24161	2.54539	0.391297	2.48526e-05	0.0111067	0.9609	0.0302537	-0.149384	0.0897745	0.0352712	0.0352187	0.0352694	-0.0389839	0.0994913	-0.218518	-0.0802494	0.0205404	0.159009	0.0308384	-0.149073	0.0898543	0.0356967	0.0351503	0.0347872	-0.0378801	0.101134	-0.218173	-0.080757	0.0202226	0.157857
Exposure to violence	Cortical thickness	Right	lateral orbitofrontal cortex	781	0.978585	0.046036	0.0423716	12.563	-0.840695	-6.03124	-0.675507	0.400776	2.50956e-09	0.499554	0.9609	-0.029434	-0.210849	-0.0236493	0.0350115	0.0349594	0.0350097	-0.0981618	0.0392938	-0.279474	-0.142223	-0.0923736	0.045075	-0.0295541	-0.211847	-0.0233257	0.0348505	0.0353632	0.0343177	-0.0990381	0.0384784	-0.282469	-0.1442	-0.0903499	0.045683
Exposure to violence	Cortical surface area	Right	medial orbitofrontal cortex	781	0.907976	0.178734	0.175579	56.657	0.527538	3.34766	-12.5451	0.59797	0.000853982	5.08983e-33	0.9609	0.0171372	0.108588	-0.407512	0.0324853	0.0324369	0.0324836	-0.0466316	0.080906	0.044914	0.172262	-0.471277	-0.343746	0.0167161	0.10848	-0.406811	0.032462	0.0324528	0.0324735	-0.0477536	0.0814517	0.0438712	0.172557	-0.470061	-0.342562
Exposure to violence	Cortical thickness	Left	medial orbitofrontal cortex	781	0.966946	0.0685935	0.0650157	19.1723	-0.912743	-7.09655	-2.51087	0.361659	2.87391e-12	0.0122442	0.9609	-0.0315764	-0.24514	-0.0868595	0.0345951	0.0345436	0.0345933	-0.0994868	0.0363339	-0.31295	-0.177331	-0.154766	-0.0189525	-0.0317664	-0.244776	-0.086946	0.0347162	0.034795	0.0348103	-0.099322	0.0362682	-0.311414	-0.177515	-0.15421	-0.0179592
Exposure to violence	Cortical surface area	Left	superior frontal gyrus	781	0.896712	0.198985	0.195908	64.6711	0.56846	2.68192	-13.6233	0.569886	0.00747462	4.50614e-38	0.9609	0.0182375	0.0859141	-0.437045	0.0320823	0.0320345	0.0320806	-0.0447402	0.0812152	0.0230302	0.148798	-0.500019	-0.37407	0.018392	0.0853704	-0.436149	0.032683	0.0324342	0.0318412	-0.0432659	0.08355	0.0219128	0.147924	-0.497309	-0.372528
Exposure to violence	Cortical surface area	Right	superior frontal gyrus	781	0.90173	0.189995	0.186884	61.0638	1.32907	1.76075	-13.3766	0.184214	0.0786716	6.80306e-37	0.9609	0.0428781	0.0567205	-0.431533	0.0322618	0.0322138	0.0322602	-0.020452	0.106208	-0.00651534	0.119956	-0.49486	-0.368206	0.0429838	0.0565588	-0.431369	0.032169	0.0319837	0.0318328	-0.0194626	0.107199	-0.00582025	0.119631	-0.493048	-0.369481
Exposure to violence	Subcortical volume	Left	putamen	781	0.912762	0.170053	0.166865	53.3412	-0.876994	0.839321	-12.5091	0.38076	0.401546	7.42667e-33	0.9609	-0.0286396	0.0273685	-0.408485	0.0326565	0.0326079	0.0326549	-0.0927446	0.0354654	-0.036641	0.0913781	-0.472586	-0.344383	-0.028433	0.0270961	-0.408766	0.0328602	0.032123	0.0328435	-0.0935352	0.0367104	-0.0363562	0.0902338	-0.474793	-0.344901
Exposure to violence	Subcortical volume	Right	putamen	781	0.914771	0.166396	0.163194	51.9654	0.484496	0.898005	-12.4361	0.62817	0.36946	1.59481e-32	0.9609	0.0158568	0.0293465	-0.406994	0.0327284	0.0326797	0.0327267	-0.0483892	0.0801028	-0.0348039	0.0934969	-0.471237	-0.342751	0.0160745	0.030068	-0.406858	0.0319145	0.0322795	0.0325489	-0.0473487	0.0776639	-0.0333612	0.0947672	-0.470769	-0.343703
Exposure to violence	Subcortical volume	Right	pallidum	781	0.941168	0.117592	0.114203	34.6928	0.725278	3.53037	-9.51132	0.468499	0.000439288	2.26609e-20	0.9609	0.0244222	0.118701	-0.320257	0.0336728	0.0336227	0.0336711	-0.0416778	0.0905221	0.052699	0.184702	-0.386353	-0.25416	0.0245083	0.119239	-0.320182	0.0341753	0.033666	0.0337473	-0.0425146	0.0906308	0.0527274	0.185107	-0.386482	-0.253947
Exposure to violence	Subcortical volume	Right	accumbens	781	0.962786	0.0765902	0.0730432	21.5928	0.467042	-0.0790448	-8.04835	0.6406	0.937017	3.11874e-15	0.9609	0.0160879	-0.00271874	-0.277221	0.0344463	0.034395	0.0344445	-0.0515304	0.0837061	-0.0702363	0.0647988	-0.344836	-0.209607	0.0159614	-0.00277438	-0.276833	0.0344981	0.0339139	0.0339038	-0.0515015	0.0828867	-0.0702031	0.0641511	-0.343389	-0.208918
Exposure to violence	Subcortical volume	Right	caudatus	781	0.963996	0.074267	0.070711	20.8852	-0.625826	0.928126	-7.77482	0.531612	0.353629	2.38516e-14	0.9609	-0.0215845	0.031963	-0.268137	0.0344896	0.0344382	0.0344878	-0.0892877	0.0461187	-0.0356394	0.0995655	-0.335836	-0.200437	-0.0211579	0.0317577	-0.268439	0.0343925	0.0338078	0.0339511	-0.0874547	0.046484	-0.0359333	0.0991799	-0.335006	-0.202184
Exposure to violence	Cortical surface area	Left	caudal anterior cingulate cortex	781	0.986883	0.0297889	0.0260621	7.99314	1.71881	0.346597	-4.65377	0.0860449	0.728988	3.82798e-06	0.9609	0.0606885	0.0122196	-0.164309	0.0353084	0.0352558	0.0353066	-0.0086221	0.129999	-0.0569879	0.081427	-0.233616	-0.0950019	0.0610614	0.012463	-0.163915	0.0348258	0.0350062	0.0352613	-0.00524144	0.131177	-0.0568734	0.0801495	-0.233942	-0.0960861
Exposure to violence	Cortical surface area	Right	caudal anterior cingulate cortex	781	0.967004	0.0684818	0.0649036	19.1388	0.875265	2.05017	-7.24405	0.381699	0.040681	1.04584e-12	0.9609	0.0302817	0.0708245	-0.250611	0.0345972	0.0345457	0.0345954	-0.0376328	0.0981961	0.00301119	0.138638	-0.318522	-0.1827	0.029436	0.0708838	-0.250848	0.0343641	0.0338555	0.0343868	-0.0368941	0.0981506	0.00403089	0.13662	-0.316845	-0.18362
Exposure to violence	Cortical thickness	Right	caudal anterior cingulate cortex	781	0.993237	0.0172562	0.0134812	4.57123	0.535086	-2.94331	2.11811	0.592743	0.00334343	0.0344812	0.9609	0.0190147	-0.104437	0.0752646	0.0355357	0.0354828	0.0355339	-0.0507422	0.0887715	-0.17409	-0.034784	0.00551136	0.145018	0.0185596	-0.104446	0.075142	0.0353687	0.0354317	0.0350429	-0.0499138	0.0883685	-0.173556	-0.0365825	0.00639772	0.14277
Exposure to violence	Cortical surface area	Left	rostral middle frontal gyrus	781	0.900166	0.192801	0.1897	62.1812	0.584396	2.80466	-13.3205	0.559123	0.00516204	1.25603e-36	0.9609	0.018821	0.0901922	-0.428978	0.0322059	0.0321579	0.0322042	-0.0443994	0.0820413	0.0270659	0.153318	-0.492195	-0.365761	0.019222	0.0901871	-0.42853	0.0318416	0.0317711	0.0321231	-0.0428565	0.0813558	0.0285915	0.152591	-0.491255	-0.366235
Exposure to violence	Cortical surface area	Right	rostral middle frontal gyrus	781	0.898355	0.196046	0.192958	63.4828	1.80805	3.05955	-13.3611	0.0709825	0.00229247	8.0687e-37	0.9609	0.0581128	0.0981909	-0.429417	0.0321411	0.0320932	0.0321395	-0.0049803	0.121206	0.0351917	0.16119	-0.492507	-0.366327	0.0577383	0.0984694	-0.429832	0.032141	0.0314605	0.0320925	-0.00546814	0.119864	0.036939	0.160126	-0.493737	-0.366431
Exposure to violence	Cortical thickness	Left	rostral middle frontal gyrus	781	0.994724	0.0143111	0.0105249	3.77975	-1.52484	-2.7942	1.06471	0.127703	0.00533037	0.287338	0.9609	-0.0542675	-0.0992944	0.0378898	0.0355889	0.0355359	0.0355871	-0.124129	0.0155938	-0.169052	-0.0295371	-0.0319679	0.107748	-0.0541553	-0.0981691	0.0379642	0.0352298	0.0353333	0.0355835	-0.124077	0.014244	-0.165739	-0.0292377	-0.0337573	0.106489
Exposure to violence	Cortical thickness	Right	rostral middle frontal gyrus	781	0.98869	0.0262322	0.0224917	7.01308	0.633071	-4.48121	-0.910546	0.526872	8.53227e-06	0.362815	0.9609	0.0223937	-0.158278	-0.0322072	0.0353731	0.0353204	0.0353713	-0.0470439	0.0918312	-0.227612	-0.0889439	-0.101641	0.0372268	0.0220404	-0.157906	-0.0323984	0.0348747	0.035248	0.0349216	-0.0444623	0.0921188	-0.227749	-0.0880346	-0.101199	0.0356795
Exposure to violence	Cortical surface area	Right	pars opercularis	781	0.962386	0.077358	0.0738139	21.8274	-0.993381	2.05675	-7.66807	0.320832	0.0400416	5.19384e-14	0.9609	-0.034204	0.0707126	-0.264013	0.0344319	0.0343807	0.0344302	-0.101794	0.0333861	0.00322312	0.138202	-0.3316	-0.196426	-0.0334897	0.071119	-0.265216	0.0344094	0.0340829	0.0344321	-0.0982963	0.0362892	0.00301408	0.136112	-0.333185	-0.198386
Exposure to violence	Cortical thickness	Right	pars opercularis	781	0.994655	0.0144474	0.0106616	3.81627	1.26675	-2.9809	0.929667	0.205621	0.00296323	0.352831	0.9609	0.0450793	-0.105922	0.0330819	0.0355865	0.0355335	0.0355847	-0.0247772	0.114936	-0.175674	-0.0361695	-0.036771	0.102935	0.0457303	-0.105791	0.0328231	0.0356561	0.0356108	0.0353049	-0.0239861	0.114629	-0.176181	-0.0359043	-0.0354731	0.101184
Exposure to violence	Cortical surface area	Left	pars orbitalis	781	0.930762	0.136996	0.133681	41.3263	-1.20042	2.32717	-10.7063	0.230341	0.0202112	4.713e-25	0.9609	-0.0399745	0.0773805	-0.356506	0.0333005	0.033251	0.0332988	-0.105344	0.0253946	0.0121087	0.142652	-0.421872	-0.291141	-0.0402195	0.0767962	-0.356711	0.0336936	0.032831	0.0326117	-0.105337	0.0244891	0.0130271	0.140687	-0.420452	-0.291743
Exposure to violence	Cortical surface area	Right	pars orbitalis	781	0.892774	0.206004	0.202954	67.544	-1.60915	2.76231	-13.7216	0.107989	0.00587426	1.51433e-38	0.9609	-0.0513984	0.0881008	-0.438266	0.0319414	0.0318939	0.0319398	-0.1141	0.0113028	0.0254929	0.150709	-0.500964	-0.375568	-0.0507676	0.0883217	-0.438758	0.0321288	0.0315767	0.0321628	-0.114032	0.0117297	0.0274151	0.151512	-0.503696	-0.377219
Exposure to violence	Cortical thickness	Left	pars orbitalis	781	0.989412	0.0248095	0.0210636	6.62306	-0.577996	-0.332455	4.42667	0.563433	0.739635	1.0932e-05	0.9609	-0.0204604	-0.011751	0.156691	0.0353989	0.0353462	0.0353971	-0.0899486	0.0490278	-0.0811358	0.0576338	0.0872064	0.226176	-0.0213019	-0.0112729	0.157013	0.0353357	0.0360311	0.0351187	-0.0910825	0.0478721	-0.0823418	0.0594152	0.0869176	0.226208
Exposure to violence	Cortical thickness	Left	pars triangularis	781	0.994484	0.0147852	0.0110007	3.90683	0.511651	-2.85344	1.76119	0.60904	0.00443923	0.0785976	0.9609	0.0182047	-0.101375	0.0626606	0.0355804	0.0355274	0.0355786	-0.0516397	0.0880492	-0.171116	-0.0316349	-0.00718034	0.132501	0.0179753	-0.101935	0.0628929	0.0354314	0.0347647	0.0354953	-0.0514066	0.0873392	-0.17072	-0.0329355	-0.0061944	0.13006
Exposure to violence	Cortical thickness	Right	pars triangularis	781	0.987947	0.027695	0.0239602	7.4153	0.512219	-4.59718	0.866125	0.608643	4.99331e-06	0.386688	0.9609	0.0181051	-0.162252	0.0306129	0.0353465	0.0352939	0.0353447	-0.0512802	0.0874905	-0.231534	-0.0929701	-0.0387689	0.0999947	0.0181793	-0.162597	0.0310307	0.0360026	0.0353124	0.0352691	-0.0519422	0.0904576	-0.232796	-0.0937675	-0.0386745	0.0998307
Any adverse childhood experience	Cortical surface area	Right	rostral anterior cingulate cortex	700	0.941965	0.116488	0.112701	30.7641	0.436101	1.80554	-9.39407	0.662898	0.0714196	7.98265e-20	0.964215	0.0154947	0.0641543	-0.333789	0.03553	0.0355319	0.0355319	-0.0542635	0.0852528	-0.00560758	0.133916	-0.403551	-0.264027	0.0159378	0.0641677	-0.334776	0.0356358	0.0349854	0.0358823	-0.0551005	0.0851724	-0.0037057	0.133285	-0.406448	-0.262963
Any adverse childhood experience	Cortical thickness	Right	superior frontal gyrus	700	0.989362	0.0253394	0.0211623	6.06625	0.519566	-3.46166	2.40104	0.60353	0.000569482	0.0166084	0.964215	0.0193891	-0.129188	0.0896063	0.0373178	0.0373198	0.0373198	-0.0538791	0.0926572	-0.20246	-0.0559161	0.0163342	0.162878	0.0193478	-0.128809	0.0892745	0.037726	0.0372083	0.0371364	-0.0563387	0.0939524	-0.201841	-0.0569117	0.0170421	0.160266
Any adverse childhood experience	Cortical thickness	Left	pars opercularis	700	0.995335	0.0135361	0.00930836	3.20175	-0.455738	-2.85827	1.05224	0.64872	0.00438619	0.293052	0.964215	-0.0171098	-0.107314	0.0395064	0.0375431	0.0375451	0.0375451	-0.0908203	0.0566007	-0.181028	-0.0335994	-0.034208	0.113221	-0.0165254	-0.107869	0.0390129	0.037521	0.0378562	0.0376638	-0.0884913	0.059657	-0.181099	-0.0347355	-0.0363585	0.111094
Any adverse childhood experience	Cortical thickness	Left	pars triangularis	700	0.992174	0.0197916	0.0155907	4.71128	0.456188	-2.91244	2.30138	0.648396	0.00370038	0.0216628	0.964215	0.0170723	-0.109	0.0861312	0.0374238	0.0374259	0.0374258	-0.0564041	0.0905487	-0.182481	-0.03552	0.0126509	0.159612	0.0164634	-0.108386	0.0861548	0.0374115	0.0376503	0.0374389	-0.0568215	0.0884829	-0.181825	-0.0337029	0.0151619	0.160319
Family issues with police, justice or child protective services	Cortical surface area	Left	lateral orbitofrontal cortex	781	0.92575	0.146266	0.142986	44.6015	0.327556	4.21659	-10.7103	0.743335	2.7706e-05	4.53803e-25	0.964327	0.010851	0.139694	-0.354158	0.0331273	0.0331297	0.0330671	-0.054178	0.0758801	0.0746605	0.204728	-0.419069	-0.289247	0.0111877	0.139194	-0.354076	0.0333734	0.0331271	0.033326	-0.0535083	0.077846	0.0743365	0.204684	-0.419385	-0.288617
Exposure to violence	Cortical surface area	Left	lateral orbitofrontal cortex	781	0.925783	0.146205	0.142925	44.5798	-0.227281	4.20775	-10.6775	0.820264	2.87876e-05	6.17683e-25	0.966112	-0.0075281	0.139163	-0.353647	0.0331224	0.0330731	0.0331207	-0.0725476	0.0574913	0.0742405	0.204086	-0.418663	-0.288631	-0.00744426	0.139261	-0.353739	0.0328337	0.0330666	0.0334909	-0.0724689	0.0568524	0.07564	0.203302	-0.419575	-0.288257
Exposure to violence	Cortical surface area	Right	lateral orbitofrontal cortex	781	0.914767	0.166404	0.163202	51.9682	0.205577	4.50081	-11.5684	0.837175	7.80022e-06	1.1137e-28	0.966112	0.00672816	0.147084	-0.378595	0.0327282	0.0326795	0.0327266	-0.0575176	0.0709739	0.0829341	0.211234	-0.442838	-0.314353	0.00727215	0.147075	-0.378922	0.0323115	0.0325739	0.0326927	-0.0550267	0.0718376	0.0832018	0.212372	-0.442516	-0.315052
Exposure to violence	Cortical surface area	Left	medial orbitofrontal cortex	781	0.94323	0.113721	0.110317	33.4041	-0.303814	1.62495	-9.81596	0.761351	0.104577	1.58992e-21	0.966112	-0.0102527	0.0547548	-0.331238	0.0337466	0.0336964	0.0337449	-0.0764975	0.0559921	-0.0113914	0.120901	-0.39748	-0.264997	-0.00937644	0.0549821	-0.332051	0.0336752	0.0332827	0.0337088	-0.0750109	0.0580237	-0.0095178	0.120781	-0.398201	-0.266339
Exposure to violence	Cortical thickness	Right	medial orbitofrontal cortex	781	0.981304	0.0407276	0.0370428	11.0529	0.195122	-5.7577	-0.0956082	0.845348	1.22546e-08	0.923856	0.966112	0.00685049	-0.201845	-0.00335652	0.0351088	0.0350565	0.035107	-0.0620683	0.0757692	-0.270661	-0.133029	-0.0722718	0.0655588	0.00636138	-0.201584	-0.00277471	0.0351197	0.0350632	0.0350829	-0.0614808	0.0747963	-0.270317	-0.133073	-0.0727406	0.06673
Exposure to violence	Cortical thickness	Left	superior frontal gyrus	781	0.991938	0.0198244	0.0160593	5.26532	-0.34201	-2.8565	2.70747	0.732435	0.00439713	0.00692803	0.966112	-0.0121377	-0.101224	0.0960812	0.0354892	0.0354364	0.0354874	-0.0818033	0.0575279	-0.170786	-0.0316623	0.0264191	0.165743	-0.0116416	-0.101104	0.0958448	0.0354669	0.036005	0.0352739	-0.0818139	0.0569917	-0.171067	-0.0307583	0.0256955	0.164433
Exposure to violence	Subcortical volume	Left	accumbens	781	0.954059	0.0932539	0.0897709	26.7739	0.226184	0.588455	-8.92846	0.821118	0.556397	3.04798e-18	0.966112	0.00772056	0.0200565	-0.304749	0.034134	0.0340832	0.0341323	-0.0592848	0.0747259	-0.0468491	0.086962	-0.371751	-0.237747	0.00812554	0.0204735	-0.304606	0.0338974	0.0338762	0.0347304	-0.0577491	0.0733283	-0.0474465	0.0859946	-0.372015	-0.236585
Exposure to violence	Subcortical volume	Left	caudatus	781	0.968825	0.0649697	0.061378	18.089	-0.27612	0.917462	-7.26298	0.782529	0.359184	9.17444e-13	0.966112	-0.00957096	0.031754	-0.251739	0.0346623	0.0346107	0.0346606	-0.0776133	0.0584714	-0.036187	0.0996951	-0.319778	-0.1837	-0.0103916	0.031741	-0.250932	0.033824	0.0347337	0.0345668	-0.0742201	0.0573865	-0.0367781	0.0995783	-0.319668	-0.184824
Exposure to violence	Cortical thickness	Left	caudal anterior cingulate cortex	781	0.99679	0.0102122	0.00641022	2.68601	0.276452	-2.55072	1.16926	0.782274	0.0109398	0.242657	0.966112	0.00985905	-0.0908304	0.0416969	0.0356628	0.0356098	0.035661	-0.0601473	0.0798654	-0.160733	-0.0209283	-0.0283059	0.1117	0.00920793	-0.0907697	0.0415412	0.0349467	0.0356566	0.0359399	-0.058995	0.077667	-0.160216	-0.0212018	-0.0282796	0.110861
Exposure to violence	Cortical surface area	Left	pars opercularis	781	0.968606	0.0653934	0.0618034	18.2152	0.222833	1.66193	-7.17427	0.823723	0.096929	1.69088e-12	0.966112	0.00772217	0.0575074	-0.248608	0.0346545	0.0346029	0.0346527	-0.0603048	0.0757491	-0.0104183	0.125433	-0.316631	-0.180584	0.00681526	0.0576584	-0.248968	0.0351459	0.034268	0.0342295	-0.0617265	0.0760367	-0.00949131	0.125529	-0.31516	-0.18115
Exposure to violence	Cortical thickness	Right	pars orbitalis	781	0.991178	0.0213264	0.017567	5.67294	-0.388183	-3.13292	2.61771	0.697986	0.00179539	0.00902367	0.966112	-0.0137658	-0.110934	0.0928245	0.035462	0.0354093	0.0354602	-0.083378	0.0558464	-0.180443	-0.0414258	0.0232158	0.162433	-0.0136043	-0.111373	0.0931992	0.0353724	0.0351926	0.0355089	-0.0829902	0.0584713	-0.179445	-0.0416258	0.0226452	0.162462
Bereavement	Cortical surface area	Left	caudal anterior cingulate cortex	781	0.988735	0.0261435	0.0224027	6.98873	-0.14068	0.381528	-4.54967	0.888159	0.702915	6.22786e-06	0.968901	-0.00497093	0.0134782	-0.160732	0.0353351	0.0353268	0.0353282	-0.0743339	0.064392	-0.0558686	0.0828249	-0.230081	-0.0913822	-0.00467501	0.0132502	-0.159731	0.0352955	0.0355713	0.0346695	-0.0742691	0.0638208	-0.0571667	0.0834154	-0.227527	-0.0914274
Family issues with police, justice or child protective services	Cortical surface area	Left	caudal anterior cingulate cortex	781	0.988692	0.026228	0.0224875	7.01193	0.295947	0.395748	-4.55735	0.767349	0.692399	6.01003e-06	0.969283	0.0104705	0.0140024	-0.160944	0.0353796	0.0353822	0.0353153	-0.0589799	0.0799209	-0.055453	0.0834578	-0.230269	-0.0916202	0.0105009	0.0139314	-0.161222	0.0352093	0.0345688	0.0354174	-0.0539147	0.0828379	-0.0540642	0.0831195	-0.231434	-0.0920646
Bereavement	Cortical surface area	Right	pars orbitalis	781	0.894246	0.203385	0.200325	66.466	0.114507	2.72446	-13.8107	0.908865	0.00658469	5.61515e-39	0.969456	0.00365945	0.0870486	-0.441281	0.0319582	0.0319508	0.0319521	-0.0590747	0.0663936	0.024329	0.149768	-0.504003	-0.378559	0.00375627	0.0869027	-0.441325	0.0319175	0.032128	0.0318227	-0.0593128	0.0670816	0.0223461	0.149774	-0.5033	-0.379821
Change in housing	Cortical thickness	Right	pars triangularis	781	0.988113	0.0273692	0.0236331	7.32561	-0.0256806	-4.58407	0.896869	0.979519	5.3083e-06	0.370065	0.979519	-0.000907119	-0.161883	0.0316656	0.0353231	0.0353142	0.0353068	-0.0702467	0.0684324	-0.231205	-0.0925607	-0.0376419	0.100973	-0.00143538	-0.162215	0.0313259	0.035333	0.0351729	0.0356974	-0.0697708	0.0681498	-0.230383	-0.094145	-0.0382738	0.1003
Exposure to violence	Cortical thickness	Left	lateral orbitofrontal cortex	781	0.979887	0.0434961	0.0398219	11.8384	0.126746	-5.89125	-0.991376	0.899174	5.6953e-09	0.321809	0.980917	0.00444348	-0.206228	-0.034754	0.0350581	0.0350059	0.0350563	-0.0643758	0.0732627	-0.274945	-0.137512	-0.10357	0.0340618	0.00369829	-0.206535	-0.0340928	0.0347248	0.0351103	0.0346638	-0.0636037	0.0719274	-0.274323	-0.137187	-0.103495	0.0341412
Exposure to violence	Cortical surface area	Right	pars triangularis	781	0.940794	0.118293	0.114907	34.9274	-0.144036	2.42963	-9.88226	0.885509	0.0153389	8.84267e-22	0.980917	-0.00484816	0.0816581	-0.332614	0.0336594	0.0336093	0.0336577	-0.0709218	0.0612255	0.0156828	0.147633	-0.398685	-0.266544	-0.0040396	0.0819465	-0.332329	0.0334763	0.033888	0.0329217	-0.0698813	0.0619117	0.0163495	0.147967	-0.397121	-0.268429
Bullying victimization	Cortical surface area	Right	rostral anterior cingulate cortex	703	0.941931	0.116536	0.112766	30.9105	0.0231517	1.77001	-9.43187	0.981536	0.0771582	5.73954e-20	0.981536	0.000821672	0.0628074	-0.334521	0.0354908	0.0354841	0.0354671	-0.0688591	0.0705024	-0.00686015	0.132475	-0.404156	-0.264887	0.000699825	0.0622635	-0.334083	0.0345521	0.0354423	0.0350268	-0.0666823	0.0698136	-0.00666232	0.132492	-0.402618	-0.264475
Any adverse childhood experience	Cortical surface area	Right	medial orbitofrontal cortex	700	0.900102	0.193274	0.189817	55.9016	0.364867	3.03288	-12.5361	0.715321	0.00251183	1.14495e-32	0.981612	0.0123876	0.102975	-0.425634	0.033951	0.0339528	0.0339528	-0.0542703	0.0790455	0.0363134	0.169636	-0.492296	-0.358973	0.0136825	0.10251	-0.425444	0.0334113	0.0332318	0.0340171	-0.0543853	0.0777826	0.0369033	0.166431	-0.493906	-0.36046
Any adverse childhood experience	Cortical thickness	Right	medial orbitofrontal cortex	700	0.98091	0.0419222	0.0378162	10.2099	0.36428	-5.52457	0.0301885	0.715759	4.6608e-08	0.975925	0.981612	0.013478	-0.204414	0.001117	0.036999	0.037001	0.0370009	-0.0591642	0.0861202	-0.277061	-0.131768	-0.0715291	0.0737631	0.0136423	-0.204638	0.000853553	0.0366661	0.0372925	0.0368997	-0.0582078	0.0854736	-0.278104	-0.13188	-0.0735791	0.0714867
Any adverse childhood experience	Cortical thickness	Left	rostral anterior cingulate cortex	700	0.972304	0.0586599	0.0546256	14.5402	0.200782	-5.00274	4.24038	0.840927	7.15529e-07	2.53093e-05	0.982021	0.00736355	-0.183482	0.155522	0.0366743	0.0366763	0.0366763	-0.0646413	0.0793684	-0.255491	-0.111473	0.0835128	0.22753	0.00741251	-0.183731	0.15567	0.0372218	0.0366073	0.0364394	-0.0659863	0.0806434	-0.255549	-0.112955	0.0851673	0.226551
Any adverse childhood experience	Cortical surface area	Left	lateral orbitofrontal cortex	700	0.918697	0.159598	0.155996	44.3116	0.198826	3.87712	-10.798	0.842457	0.000115649	3.01901e-25	0.982021	0.00688979	0.134359	-0.374196	0.0346523	0.0346542	0.0346542	-0.0611452	0.0749248	0.0663199	0.202397	-0.442235	-0.306158	0.0068865	0.135167	-0.37451	0.0348658	0.0346251	0.0340384	-0.0628289	0.0757148	0.068555	0.203119	-0.441797	-0.308683
Any adverse childhood experience	Cortical surface area	Right	lateral orbitofrontal cortex	700	0.909179	0.176921	0.173394	50.1551	-0.214852	3.98126	-11.5456	0.829945	7.57132e-05	2.38673e-28	0.982021	-0.00736801	0.136538	-0.395958	0.0342933	0.0342952	0.0342952	-0.0746981	0.0599621	0.0692041	0.203872	-0.463291	-0.328624	-0.00720685	0.137224	-0.396116	0.034857	0.0340013	0.0344322	-0.0769113	0.0611387	0.0702408	0.202458	-0.463786	-0.330545
Any adverse childhood experience	Cortical surface area	Right	superior frontal gyrus	700	0.896376	0.19994	0.196511	58.3113	0.151371	2.01688	-13.0389	0.879727	0.0440894	6.04613e-35	0.982021	0.00511791	0.0681952	-0.440875	0.0338104	0.0338122	0.0338122	-0.0612641	0.0714999	0.00180966	0.134581	-0.50726	-0.374489	0.00568241	0.0676088	-0.440914	0.0336313	0.0333717	0.0331026	-0.0606651	0.072681	0.00153425	0.13339	-0.505099	-0.376057
Any adverse childhood experience	Cortical surface area	Left	pars opercularis	700	0.966921	0.0690529	0.0650632	17.3075	0.161917	1.21829	-7.08027	0.871418	0.223523	3.50752e-12	0.982021	0.00590533	0.0444352	-0.258241	0.0364713	0.0364733	0.0364733	-0.065701	0.0775116	-0.027175	0.116045	-0.329851	-0.18663	0.0062778	0.0447693	-0.258194	0.035646	0.0367101	0.0364958	-0.064925	0.0737746	-0.0286991	0.114193	-0.330809	-0.186375
Any adverse childhood experience	Cortical surface area	Right	pars opercularis	700	0.959316	0.0836407	0.0797134	21.2975	-0.200666	2.08789	-7.68517	0.841018	0.0371683	5.17576e-14	0.982021	-0.00726098	0.0755534	-0.278099	0.0361844	0.0361864	0.0361864	-0.078304	0.0637821	0.00450651	0.1466	-0.349146	-0.207052	-0.00723744	0.075761	-0.278118	0.0366069	0.0358365	0.0355857	-0.0800999	0.0633433	0.00657708	0.145594	-0.348463	-0.208837
Any adverse childhood experience	Cortical thickness	Right	pars opercularis	700	0.994613	0.0149664	0.0107448	3.54522	-0.160691	-3.06046	1.06603	0.872383	0.00229446	0.286779	0.982021	-0.00602847	-0.114822	0.039995	0.0375158	0.0375179	0.0375178	-0.0796855	0.0676286	-0.188483	-0.0411609	-0.033666	0.113656	-0.00623688	-0.115593	0.0400703	0.0370025	0.0370518	0.0377148	-0.0783264	0.0676158	-0.188534	-0.044055	-0.0335491	0.114587
Any adverse childhood experience	Cortical surface area	Left	pars orbitalis	700	0.929509	0.1397	0.136013	37.89	0.166031	2.00581	-10.4384	0.86818	0.0452606	8.32367e-24	0.982021	0.00582109	0.0703279	-0.365993	0.0350602	0.0350621	0.035062	-0.0630146	0.0746568	0.00148851	0.139167	-0.434833	-0.297154	0.00695512	0.0700068	-0.365659	0.0343939	0.0354822	0.034753	-0.0612544	0.0734927	0.000193099	0.139156	-0.433519	-0.296015
Family issues with police, justice or child protective services	Cortical surface area	Left	rostral middle frontal gyrus	781	0.900326	0.192516	0.189414	62.0671	-0.255501	2.79438	-13.3041	0.798403	0.00532736	1.50282e-36	0.98265	-0.0082316	0.0900344	-0.427846	0.0322175	0.0322198	0.0321589	-0.0714747	0.0550115	0.0267867	0.153282	-0.490974	-0.364718	-0.00785963	0.0897012	-0.428009	0.0322279	0.0318013	0.0316384	-0.0716168	0.0528154	0.0279566	0.151997	-0.489185	-0.365315
Parental psychiatric diagnosis	Subcortical volume	Left	hippocampus	787	0.926276	0.14527	0.142012	44.5864	0.0619781	3.04546	-11.1194	0.950596	0.0024007	8.85208e-27	0.984942	0.00204392	0.100439	-0.366478	0.0329781	0.0329798	0.0329585	-0.0626915	0.0667793	0.0357	0.165177	-0.431175	-0.301781	0.00142247	0.100176	-0.36636	0.0330577	0.0324401	0.0334775	-0.0604261	0.0674926	0.037211	0.163356	-0.430867	-0.299623
Parental psychiatric diagnosis	Subcortical volume	Right	hippocampus	787	0.92411	0.149264	0.146021	46.0272	-0.0258223	2.64888	-11.4152	0.979406	0.00823777	4.90843e-28	0.984942	-0.000849578	0.0871551	-0.375348	0.0329009	0.0329026	0.0328814	-0.0654336	0.0637344	0.0225678	0.151742	-0.439893	-0.310802	-0.00105814	0.0871371	-0.374841	0.0332218	0.0324144	0.0327096	-0.0648413	0.0657617	0.0232392	0.148955	-0.439818	-0.311758
Parental psychiatric diagnosis	Subcortical volume	Left	amygdala	787	0.890762	0.209556	0.206542	69.5475	0.39895	4.80703	-13.5581	0.690038	1.83513e-06	8.69661e-38	0.984942	0.0126522	0.152456	-0.429723	0.0317137	0.0317153	0.0316949	-0.0496012	0.0749056	0.0901998	0.214713	-0.49194	-0.367507	0.0129847	0.151895	-0.429577	0.0314631	0.0313909	0.0318615	-0.0486964	0.0754084	0.0908346	0.214874	-0.49164	-0.366448
Parental psychiatric diagnosis	Subcortical volume	Right	amygdala	787	0.910074	0.17491	0.171765	55.6118	1.20257	3.3855	-12.3689	0.229506	0.000745706	3.07216e-32	0.984942	0.0389646	0.1097	-0.40053	0.0324012	0.0324029	0.032382	-0.0246385	0.102568	0.0460936	0.173306	-0.464095	-0.336964	0.0385006	0.109932	-0.39992	0.0324528	0.0322293	0.0318628	-0.0239887	0.102876	0.0475124	0.174433	-0.461215	-0.337891
Parental psychiatric diagnosis	Cortical surface area	Left	rostral anterior cingulate cortex	787	0.953499	0.0942915	0.090839	27.311	-0.74267	2.1973	-8.7199	0.457903	0.0282896	1.6381e-17	0.984942	-0.0252116	0.0745963	-0.295842	0.0339473	0.033949	0.0339272	-0.0918496	0.0414263	0.00795491	0.141238	-0.36244	-0.229243	-0.024876	0.0754211	-0.294971	0.0339894	0.0340034	0.0333425	-0.0911271	0.0415997	0.010018	0.142393	-0.359237	-0.229045
Parental psychiatric diagnosis	Cortical surface area	Right	rostral anterior cingulate cortex	787	0.9428	0.114503	0.111128	33.9222	-0.0525563	2.02233	-9.85762	0.958099	0.0434802	1.0781e-21	0.984942	-0.00176413	0.0678857	-0.330689	0.0335664	0.0335681	0.0335465	-0.0676544	0.0641261	0.00199213	0.133779	-0.39654	-0.264837	-0.00200474	0.0687029	-0.330466	0.0333276	0.0337007	0.0332485	-0.0663439	0.0633036	0.0033138	0.138126	-0.395542	-0.264665
Parental psychiatric diagnosis	Cortical thickness	Left	rostral anterior cingulate cortex	787	0.974633	0.0536972	0.0500899	14.8859	-0.649254	-5.4739	3.73703	0.516363	5.92224e-08	0.00019967	0.984942	-0.022529	-0.189953	0.129597	0.0346997	0.0347015	0.0346792	-0.0906439	0.045586	-0.258071	-0.121834	0.0615226	0.197672	-0.0217381	-0.18954	0.128602	0.0345338	0.0344122	0.0350542	-0.0877882	0.0474936	-0.25613	-0.122458	0.0613534	0.195088
Parental psychiatric diagnosis	Cortical thickness	Right	rostral anterior cingulate cortex	787	0.985811	0.0318674	0.0281769	8.63505	-0.460385	-4.29959	2.65228	0.645367	1.92597e-05	0.00815606	0.984942	-0.0161584	-0.150913	0.0930336	0.0350977	0.0350995	0.0350769	-0.0850546	0.0527377	-0.219813	-0.0820138	0.0241783	0.161889	-0.0164133	-0.151794	0.0928251	0.0348233	0.0356263	0.0350253	-0.0853462	0.0519176	-0.223543	-0.0833919	0.0227365	0.161809
Parental psychiatric diagnosis	Cortical surface area	Left	lateral orbitofrontal cortex	787	0.92403	0.149411	0.146168	46.0802	-1.38346	3.96802	-10.922	0.166916	7.90909e-05	5.91679e-26	0.984942	-0.0455132	0.130547	-0.359099	0.0328981	0.0328998	0.0328786	-0.110092	0.0190652	0.0659655	0.195129	-0.42364	-0.294559	-0.0458627	0.129813	-0.359278	0.0326984	0.0325948	0.032864	-0.108483	0.0202593	0.0646444	0.194466	-0.423422	-0.294016
Parental psychiatric diagnosis	Cortical surface area	Right	lateral orbitofrontal cortex	787	0.911571	0.172193	0.169038	54.5684	-1.75942	4.32925	-11.8445	0.0788953	1.68928e-05	6.71495e-30	0.984942	-0.0571011	0.140511	-0.384181	0.0324545	0.0324562	0.0324353	-0.120809	0.00660664	0.0768001	0.204222	-0.447851	-0.320511	-0.0576238	0.140605	-0.384511	0.0328235	0.0316884	0.0322587	-0.122607	0.00769933	0.0777508	0.203217	-0.44708	-0.320259
Parental psychiatric diagnosis	Cortical thickness	Left	lateral orbitofrontal cortex	787	0.978214	0.0467308	0.043097	12.86	-1.71659	-5.95859	-0.990199	0.086447	3.8359e-09	0.322381	0.984942	-0.0597842	-0.207532	-0.0344654	0.0348272	0.034829	0.0348066	-0.128149	0.00858107	-0.275901	-0.139163	-0.10279	0.0338593	-0.0592882	-0.206596	-0.0346892	0.0344949	0.034263	0.0345653	-0.125587	0.00908688	-0.273308	-0.139155	-0.103293	0.0325954
Parental psychiatric diagnosis	Cortical thickness	Right	lateral orbitofrontal cortex	787	0.977367	0.0483803	0.0447528	13.337	-0.864934	-6.26738	-0.65101	0.387339	6.0445e-10	0.51523	0.984942	-0.0300972	-0.218098	-0.0226398	0.0347971	0.0347989	0.0347764	-0.0984032	0.0382089	-0.286407	-0.149788	-0.0909054	0.0456257	-0.0307211	-0.218485	-0.0222364	0.0350575	0.0344238	0.0346618	-0.0993307	0.0383455	-0.28539	-0.149787	-0.0896936	0.0463079
Parental psychiatric diagnosis	Cortical surface area	Left	medial orbitofrontal cortex	787	0.943553	0.113089	0.109708	33.4497	-0.573124	1.55005	-9.86092	0.566724	0.121532	1.04708e-21	0.984942	-0.0192531	0.0520737	-0.331063	0.0335932	0.0335949	0.0335733	-0.0851959	0.0466898	-0.0138725	0.11802	-0.396967	-0.265159	-0.0188095	0.0513169	-0.330729	0.0332454	0.0332158	0.0337533	-0.081206	0.0479611	-0.0133117	0.115611	-0.396205	-0.263544
Parental psychiatric diagnosis	Cortical surface area	Right	medial orbitofrontal cortex	787	0.904274	0.185393	0.182288	59.7034	-1.8383	3.36585	-12.7738	0.0663943	0.000800073	4.31659e-34	0.984942	-0.0591838	0.108368	-0.411005	0.0321947	0.0321964	0.0321757	-0.122381	0.00401399	0.0451674	0.171569	-0.474165	-0.347844	-0.0590344	0.108478	-0.411352	0.0320955	0.0325704	0.0324213	-0.12284	0.00462494	0.0454732	0.171409	-0.47381	-0.347485
Parental psychiatric diagnosis	Cortical thickness	Left	medial orbitofrontal cortex	787	0.966164	0.070072	0.0665272	19.7674	-1.65584	-7.08717	-2.76305	0.0981538	3.04485e-12	0.00586008	0.984942	-0.0569577	-0.243798	-0.0949876	0.0343982	0.0344	0.0343778	-0.124481	0.0105653	-0.311325	-0.176272	-0.162471	-0.0275046	-0.0569041	-0.244006	-0.094936	0.0338667	0.0339383	0.0343664	-0.124043	0.00886617	-0.311141	-0.177714	-0.163513	-0.0271853
Parental psychiatric diagnosis	Cortical thickness	Right	medial orbitofrontal cortex	787	0.981103	0.0410924	0.0374371	11.2419	0.472992	-5.76641	-0.144434	0.63635	1.16306e-08	0.885195	0.984942	0.0165216	-0.201431	-0.0050421	0.0349301	0.0349318	0.0349094	-0.0520455	0.0850888	-0.270002	-0.132861	-0.0735686	0.0634844	0.0166261	-0.202306	-0.00478575	0.0346782	0.0342129	0.0348361	-0.0514537	0.084996	-0.268079	-0.136982	-0.0744867	0.0631193
Parental psychiatric diagnosis	Cortical surface area	Left	superior frontal gyrus	787	0.894736	0.202488	0.199448	66.6062	-0.759731	2.57429	-13.8459	0.447643	0.0102264	3.54573e-39	0.984942	-0.0242013	0.0820085	-0.4408	0.0318552	0.0318568	0.0318363	-0.0867325	0.0383298	0.0194742	0.144543	-0.503294	-0.378306	-0.0243285	0.0812673	-0.441113	0.0317593	0.0318094	0.0316713	-0.086455	0.0384303	0.0196816	0.142451	-0.503024	-0.378676
Parental psychiatric diagnosis	Cortical surface area	Right	superior frontal gyrus	787	0.902547	0.188502	0.185409	60.9373	-0.756204	1.68735	-13.3735	0.449753	0.0919316	6.63203e-37	0.984942	-0.0242993	0.0542229	-0.429479	0.0321332	0.0321349	0.0321142	-0.0873763	0.0387777	-0.00885731	0.117303	-0.492519	-0.36644	-0.0242161	0.0551815	-0.430191	0.0320486	0.0323152	0.0321525	-0.0882666	0.0385237	-0.0093084	0.119427	-0.491775	-0.367378
Parental psychiatric diagnosis	Cortical thickness	Left	superior frontal gyrus	787	0.992401	0.0188807	0.0151407	5.04835	0.27133	-2.76518	2.68141	0.786208	0.00582239	0.00748472	0.984942	0.00958672	-0.097705	0.0946844	0.0353323	0.0353341	0.0353114	-0.05977	0.0789434	-0.167065	-0.0283448	0.0253688	0.164	0.0101182	-0.0971603	0.0949701	0.0349178	0.0349188	0.0355323	-0.0566065	0.0793711	-0.16662	-0.0287461	0.024708	0.163884
Parental psychiatric diagnosis	Cortical thickness	Right	superior frontal gyrus	787	0.991345	0.020967	0.017235	5.61815	0.596867	-3.11132	2.54879	0.550768	0.00192975	0.0109986	0.984942	0.0210662	-0.109819	0.0899054	0.0352947	0.0352965	0.0352738	-0.0482167	0.0903492	-0.179105	-0.0405324	0.0206636	0.159147	0.0213668	-0.110315	0.0900566	0.0355084	0.0354426	0.0347537	-0.0463143	0.0904978	-0.179019	-0.042411	0.0211655	0.158
Parental psychiatric diagnosis	Subcortical volume	Left	putamen	787	0.910815	0.173566	0.170415	55.0946	0.83288	0.834627	-12.7876	0.405165	0.404181	3.72682e-34	0.984942	0.0270083	0.0270664	-0.414425	0.0324276	0.0324293	0.0324084	-0.0366466	0.0906632	-0.0365918	0.0907245	-0.478042	-0.350808	0.0277116	0.0267993	-0.414701	0.0323953	0.0323861	0.032105	-0.0366826	0.0901057	-0.0385439	0.0878611	-0.477117	-0.350492
Parental psychiatric diagnosis	Subcortical volume	Right	putamen	787	0.912653	0.170227	0.167064	53.8173	1.04826	0.94618	-12.6113	0.294841	0.344347	2.41556e-33	0.984942	0.0340612	0.0307458	-0.409538	0.0324931	0.0324947	0.0324738	-0.0297222	0.0978445	-0.0330407	0.0945324	-0.473283	-0.345792	0.0342693	0.0309689	-0.410029	0.0322038	0.0325987	0.0322379	-0.0293519	0.0962381	-0.0326405	0.0956899	-0.472407	-0.345523
Parental psychiatric diagnosis	Subcortical volume	Left	pallidum	787	0.943706	0.112802	0.10942	33.3541	-0.408941	3.53659	-9.30108	0.682694	0.00042905	1.34328e-19	0.984942	-0.0137399	0.118831	-0.312318	0.0335986	0.0336003	0.0335787	-0.0796934	0.0522136	0.0528736	0.184787	-0.378233	-0.246404	-0.0142654	0.11867	-0.311344	0.0337905	0.0337335	0.0336806	-0.0793193	0.0560598	0.0524525	0.183777	-0.376452	-0.244865
Parental psychiatric diagnosis	Subcortical volume	Right	pallidum	787	0.93984	0.120055	0.1167	35.7912	0.335329	3.49803	-9.70685	0.737467	0.000495008	4.06987e-21	0.984942	0.0112204	0.117054	-0.324608	0.033461	0.0334627	0.0334412	-0.0544629	0.0769038	0.0513669	0.18274	-0.390253	-0.258964	0.0108704	0.116697	-0.325216	0.0336773	0.0341732	0.0328845	-0.0539369	0.0784662	0.0503962	0.184258	-0.390804	-0.261977
Parental psychiatric diagnosis	Subcortical volume	Left	accumbens	787	0.954603	0.092193	0.0887325	26.6414	-0.37633	0.747851	-8.89217	0.706773	0.454773	4.04659e-18	0.984942	-0.0127902	0.0254182	-0.302035	0.0339866	0.0339883	0.0339665	-0.0795053	0.0539249	-0.0413003	0.0921368	-0.368711	-0.23536	-0.0134223	0.0243929	-0.302264	0.0339996	0.0342932	0.0335507	-0.0796408	0.0531475	-0.0419667	0.0904052	-0.366405	-0.239271
Parental psychiatric diagnosis	Subcortical volume	Right	accumbens	787	0.964384	0.0734954	0.0699637	20.8097	-0.0457013	0.00499849	-7.90057	0.96356	0.996013	9.34561e-15	0.984942	-0.00156915	0.000171631	-0.271104	0.0343348	0.0343366	0.0343145	-0.0689678	0.0658295	-0.0672305	0.0675737	-0.338462	-0.203745	-0.00152176	-0.000246874	-0.270829	0.0337331	0.0342818	0.0342647	-0.0675456	0.065371	-0.0664047	0.0675665	-0.339087	-0.204841
Parental psychiatric diagnosis	Subcortical volume	Left	caudatus	787	0.968184	0.06618	0.0626203	18.5916	-0.410238	0.710394	-7.41499	0.681743	0.47767	3.14912e-13	0.984942	-0.014141	0.0244886	-0.255444	0.0344701	0.0344719	0.0344497	-0.0818052	0.0535233	-0.0431791	0.0921563	-0.323068	-0.18782	-0.0136798	0.0240429	-0.255043	0.0343674	0.0344785	0.0338408	-0.0808105	0.0567094	-0.0436602	0.0912116	-0.319725	-0.188512
Parental psychiatric diagnosis	Subcortical volume	Right	caudatus	787	0.963705	0.0747995	0.0712726	21.2088	-0.0775917	0.689185	-7.93764	0.938173	0.49091	7.09054e-15	0.984942	-0.00266222	0.0236476	-0.272184	0.0343106	0.0343124	0.0342903	-0.0700134	0.064689	-0.0437071	0.0910023	-0.339496	-0.204873	-0.00231791	0.0240413	-0.271733	0.0333505	0.0335407	0.0337764	-0.0684729	0.0633386	-0.0408045	0.0913105	-0.336794	-0.204787
Parental psychiatric diagnosis	Cortical surface area	Left	caudal anterior cingulate cortex	787	0.987829	0.0278993	0.0241937	7.52898	0.348753	0.176377	-4.73217	0.727368	0.860043	2.63328e-06	0.984942	0.0122655	0.00620341	-0.16633	0.0351695	0.0351713	0.0351487	-0.0567717	0.0813027	-0.0628373	0.0752441	-0.235326	-0.0973333	0.011891	0.00656957	-0.166609	0.0347767	0.035069	0.0355887	-0.0557088	0.0802607	-0.0626492	0.0762688	-0.23695	-0.0975549
Parental psychiatric diagnosis	Cortical surface area	Right	caudal anterior cingulate cortex	787	0.96615	0.0700983	0.0665535	19.7753	-0.446007	2.10091	-7.36885	0.655715	0.0359664	4.35644e-13	0.984942	-0.0153416	0.0722702	-0.253321	0.0343977	0.0343995	0.0343773	-0.0828637	0.0521805	0.00474461	0.139796	-0.320803	-0.185839	-0.0156115	0.0722753	-0.253735	0.0345283	0.0349191	0.0344108	-0.0823294	0.0521525	0.00413812	0.141332	-0.319511	-0.187818
Parental psychiatric diagnosis	Cortical thickness	Left	caudal anterior cingulate cortex	787	0.996821	0.0101212	0.00634788	2.68229	0.163698	-2.41204	1.44367	0.870011	0.0160916	0.149229	0.984942	0.0058096	-0.0856067	0.0512051	0.0354897	0.0354915	0.0354686	-0.063856	0.0754752	-0.155276	-0.0159376	-0.0184192	0.120829	0.00600469	-0.0854569	0.0515933	0.0354692	0.0350078	0.0362194	-0.0636896	0.0752844	-0.154665	-0.0169625	-0.0187898	0.123187
Parental psychiatric diagnosis	Cortical thickness	Right	caudal anterior cingulate cortex	787	0.99361	0.0164886	0.0127395	4.39803	-0.233056	-2.89933	2.14816	0.815779	0.00384367	0.0320053	0.984942	-0.00824444	-0.10257	0.075947	0.0353753	0.0353772	0.0353544	-0.0776856	0.0611968	-0.172015	-0.0331253	0.00654695	0.145347	-0.00814748	-0.10225	0.0751136	0.0354265	0.0354572	0.0352631	-0.0788913	0.0609973	-0.171587	-0.0320144	0.00736774	0.144831
Parental psychiatric diagnosis	Cortical surface area	Left	rostral middle frontal gyrus	787	0.899123	0.194648	0.191578	63.404	0.0810603	2.76512	-13.4769	0.935415	0.00582333	2.1298e-37	0.984942	0.00259485	0.0885198	-0.431159	0.0320113	0.032013	0.0319924	-0.0602429	0.0654326	0.0256789	0.151361	-0.493959	-0.368358	0.0018236	0.0888575	-0.4313	0.0319878	0.0315885	0.0317928	-0.0596281	0.0651745	0.0271927	0.149729	-0.49473	-0.369249
Parental psychiatric diagnosis	Cortical surface area	Right	rostral middle frontal gyrus	787	0.899087	0.194711	0.191642	63.4298	-0.303011	2.89633	-13.4469	0.761962	0.00388016	2.9618e-37	0.984942	-0.00969939	0.0927166	-0.430183	0.0320101	0.0320117	0.0319911	-0.0725346	0.0531359	0.0298782	0.155555	-0.492981	-0.367385	-0.00971184	0.0933848	-0.430496	0.031359	0.0317329	0.0320465	-0.0710436	0.0522305	0.0301384	0.15408	-0.492642	-0.367749
Parental psychiatric diagnosis	Cortical thickness	Left	rostral middle frontal gyrus	787	0.995421	0.0128993	0.00913657	3.42815	0.966567	-2.85748	0.95727	0.334058	0.00438285	0.338725	0.984942	0.034255	-0.101274	0.0339054	0.0354398	0.0354416	0.0354188	-0.0353128	0.103823	-0.170845	-0.0317025	-0.0356212	0.103432	0.0339263	-0.101108	0.0339041	0.0353785	0.0352938	0.0353786	-0.0368678	0.102799	-0.169777	-0.0308915	-0.0363371	0.104177
Parental psychiatric diagnosis	Cortical thickness	Right	rostral middle frontal gyrus	787	0.988628	0.0263253	0.0226137	7.09273	-0.0629885	-4.52879	-0.924817	0.949792	6.85082e-06	0.355345	0.984942	-0.00221707	-0.159413	-0.0325324	0.035198	0.0351998	0.0351771	-0.0713101	0.066876	-0.228509	-0.090316	-0.101584	0.0365197	-0.00259482	-0.159105	-0.0326936	0.0352365	0.0346941	0.0355585	-0.071229	0.0666162	-0.226162	-0.0904519	-0.102572	0.0360924
Parental psychiatric diagnosis	Cortical surface area	Left	pars opercularis	787	0.968246	0.0660603	0.0625001	18.5556	0.39679	1.62298	-7.25196	0.69163	0.104995	9.83807e-13	0.984942	0.0136783	0.0559506	-0.249844	0.0344723	0.0344741	0.0344519	-0.0539903	0.0813468	-0.0117214	0.123623	-0.317472	-0.182215	0.0127306	0.0559573	-0.25013	0.0349406	0.0346918	0.0338129	-0.0536327	0.0817366	-0.0103306	0.123794	-0.314389	-0.183108
Parental psychiatric diagnosis	Cortical surface area	Right	pars opercularis	787	0.964144	0.0739571	0.070427	20.9509	-0.0974024	1.93354	-7.66355	0.922432	0.0535282	5.32446e-14	0.984942	-0.00334346	0.0663745	-0.262905	0.0343263	0.034328	0.0343059	-0.0707253	0.0640384	-0.00101077	0.13376	-0.330247	-0.195563	-0.00395629	0.0658942	-0.262629	0.0345065	0.0333718	0.0342645	-0.07225	0.0640781	0.00241017	0.132476	-0.330107	-0.195598
Parental psychiatric diagnosis	Cortical thickness	Left	pars opercularis	787	0.994405	0.0149137	0.0111586	3.97159	0.706397	-3.21458	0.915642	0.48015	0.00135965	0.360135	0.984942	0.025009	-0.113814	0.0323979	0.0354037	0.0354055	0.0353827	-0.0444877	0.0945058	-0.183314	-0.0443133	-0.0370577	0.101853	0.0254198	-0.114019	0.0329839	0.035781	0.0357413	0.0346616	-0.0448174	0.095443	-0.183716	-0.0460839	-0.0356207	0.0990998
Parental psychiatric diagnosis	Cortical thickness	Right	pars opercularis	787	0.995276	0.0131881	0.00942645	3.50592	-0.171097	-3.07704	0.984906	0.864192	0.00216309	0.324973	0.984942	-0.00606276	-0.10904	0.0348791	0.0354347	0.0354365	0.0354136	-0.0756204	0.0634949	-0.178601	-0.0394784	-0.0346373	0.104395	-0.00637359	-0.108829	0.0354492	0.0354151	0.0359636	0.0351745	-0.0754805	0.0619975	-0.180326	-0.0389707	-0.0329578	0.106185
Parental psychiatric diagnosis	Cortical surface area	Left	pars orbitalis	787	0.932065	0.134554	0.131255	40.786	-0.0992308	2.16462	-10.82	0.92098	0.0307169	1.5635e-25	0.984942	-0.00329289	0.0718347	-0.35884	0.0331842	0.0331859	0.0331645	-0.0684328	0.0618471	0.00669144	0.136978	-0.423942	-0.293739	-0.00321144	0.0725413	-0.359413	0.0332432	0.0328106	0.0333081	-0.0688564	0.062879	0.00953549	0.134842	-0.424353	-0.295056
Parental psychiatric diagnosis	Cortical surface area	Right	pars orbitalis	787	0.893889	0.203998	0.200963	67.2301	-0.722501	2.41017	-13.9467	0.470201	0.0161733	1.14354e-39	0.984942	-0.0229936	0.0767077	-0.443592	0.031825	0.0318266	0.0318061	-0.0854655	0.0394783	0.0142326	0.139183	-0.506027	-0.381157	-0.0224687	0.0766264	-0.443334	0.0321198	0.0319621	0.0320841	-0.0859604	0.041124	0.0143114	0.13864	-0.505722	-0.380479
Parental psychiatric diagnosis	Cortical thickness	Left	pars orbitalis	787	0.989681	0.0242506	0.0205311	6.51985	0.854303	-0.403144	4.31769	0.393197	0.686952	1.77802e-05	0.984942	0.0301018	-0.0142057	0.152046	0.0352355	0.0352373	0.0352146	-0.0390649	0.0992684	-0.0833759	0.0549645	0.0829201	0.221171	0.0294811	-0.0143414	0.152344	0.0356818	0.0348927	0.0354399	-0.0397173	0.0984841	-0.0818393	0.0548395	0.0830959	0.222101
Parental psychiatric diagnosis	Cortical thickness	Right	pars orbitalis	787	0.990434	0.0227659	0.0190407	6.11138	0.809785	-3.3409	2.47564	0.418308	0.000874448	0.013509	0.984942	0.0285549	-0.117814	0.0872451	0.0352623	0.0352641	0.0352414	-0.0406644	0.0977741	-0.187036	-0.0485909	0.0180669	0.156423	0.0285437	-0.118044	0.0873116	0.0352363	0.0350627	0.0356902	-0.0414899	0.0977967	-0.187963	-0.0493208	0.0179337	0.158164
Parental psychiatric diagnosis	Cortical surface area	Left	pars triangularis	787	0.945788	0.108882	0.105485	32.0534	-0.0188792	2.25201	-9.51586	0.984942	0.0245963	2.14103e-20	0.984942	-0.000635716	0.0758354	-0.320235	0.0336728	0.0336745	0.0336528	-0.0667348	0.0654633	0.00973296	0.141938	-0.386295	-0.254175	-0.000991843	0.0750632	-0.320029	0.0331964	0.0331434	0.033269	-0.0647395	0.0667658	0.0118571	0.141112	-0.385829	-0.254523
Parental psychiatric diagnosis	Cortical surface area	Right	pars triangularis	787	0.941923	0.11615	0.112781	34.4743	-0.0866956	2.23407	-9.89281	0.930936	0.0257584	7.88912e-22	0.984942	-0.00290735	0.0749238	-0.33156	0.0335351	0.0335369	0.0335153	-0.0687363	0.0629216	0.0090915	0.140756	-0.39735	-0.26577	-0.00355073	0.0755985	-0.331316	0.0331772	0.0332982	0.0325311	-0.0679953	0.0619758	0.0102655	0.141708	-0.394609	-0.26852
Parental psychiatric diagnosis	Cortical thickness	Left	pars triangularis	787	0.993752	0.0162062	0.012456	4.32146	0.548669	-2.96968	1.89478	0.583388	0.00307169	0.0584876	0.984942	0.0194122	-0.105074	0.0669984	0.0353804	0.0353822	0.0353594	-0.050039	0.0888633	-0.174529	-0.0356192	-0.00241156	0.136408	0.0190417	-0.105447	0.066166	0.0350158	0.0356947	0.035194	-0.0505477	0.0877929	-0.174461	-0.0343449	-0.00275289	0.134273
Parental psychiatric diagnosis	Cortical thickness	Right	pars triangularis	787	0.987878	0.0278032	0.0240973	7.5023	1.04357	-4.51809	0.747141	0.297006	7.19707e-06	0.455202	0.984942	0.0367036	-0.158915	0.0262623	0.0351713	0.0351731	0.0351504	-0.032337	0.105744	-0.227959	-0.089871	-0.0427374	0.095262	0.0359449	-0.159336	0.02631	0.0348567	0.0345713	0.0352858	-0.0304305	0.106012	-0.227247	-0.0900038	-0.044003	0.0952724
Household financial problems	Subcortical volume	Left	hippocampus	781	0.928143	0.141846	0.13855	43.0311	-0.169622	3.00321	-10.9093	0.865351	0.00275679	6.87309e-26	0.988973	-0.00562334	0.0995688	-0.36168	0.0331521	0.0331542	0.0331532	-0.0707011	0.0594544	0.0344869	0.164651	-0.42676	-0.2966	-0.00564443	0.100332	-0.361443	0.0331077	0.0335493	0.0335492	-0.0719209	0.0594112	0.0331771	0.166839	-0.426794	-0.295238
Household financial problems	Subcortical volume	Right	hippocampus	781	0.924789	0.148037	0.144764	45.2355	-0.53688	2.70714	-11.2723	0.591504	0.00693478	2.06459e-27	0.988973	-0.0177344	0.0894287	-0.372362	0.0330323	0.0330344	0.0330334	-0.082577	0.0471082	0.0245821	0.154275	-0.437207	-0.307517	-0.0179886	0.0892395	-0.37221	0.0328831	0.0327451	0.0334177	-0.0833151	0.0468038	0.0243666	0.153715	-0.437689	-0.30679
Household financial problems	Subcortical volume	Left	amygdala	781	0.892838	0.205891	0.20284	67.4972	0.485607	4.81984	-13.3092	0.627382	1.7267e-06	1.42179e-36	0.988973	0.0154865	0.153719	-0.424458	0.031891	0.031893	0.0318921	-0.0471158	0.0780888	0.0911129	0.216325	-0.487062	-0.361853	0.016003	0.154245	-0.424096	0.0316891	0.0312522	0.0315291	-0.0474899	0.0792903	0.093286	0.215791	-0.48479	-0.363424
Household financial problems	Cortical surface area	Left	rostral anterior cingulate cortex	781	0.954161	0.0930605	0.0895768	26.7127	-0.685924	2.2521	-8.59782	0.492965	0.0245928	4.40782e-17	0.988973	-0.0233773	0.0767596	-0.293035	0.0340814	0.0340835	0.0340825	-0.0902793	0.0435248	0.00985343	0.143666	-0.35994	-0.226131	-0.023088	0.0764925	-0.293294	0.0332639	0.0333428	0.0340612	-0.0876839	0.0425156	0.0100319	0.140415	-0.359235	-0.226179
Household financial problems	Cortical surface area	Right	rostral anterior cingulate cortex	781	0.944418	0.111488	0.108075	32.6659	-0.656933	2.10217	-9.61412	0.511418	0.035858	9.31135e-21	0.988973	-0.0221606	0.0709177	-0.324328	0.0337334	0.0337355	0.0337345	-0.0883794	0.0440583	0.00469477	0.137141	-0.390549	-0.258107	-0.0224917	0.0716948	-0.324096	0.0336665	0.0332826	0.0338365	-0.0892519	0.0438307	0.00735866	0.136084	-0.389856	-0.257698
Household financial problems	Cortical thickness	Right	rostral anterior cingulate cortex	781	0.986	0.0315251	0.027805	8.47418	0.698843	-4.23399	2.59085	0.484858	2.56902e-05	0.00975256	0.988973	0.0246123	-0.149125	0.0912492	0.0352186	0.0352208	0.0352198	-0.0445221	0.0937467	-0.218263	-0.079986	0.0221125	0.160386	0.0249608	-0.148298	0.0909103	0.0354896	0.035353	0.0353533	-0.0465433	0.0944012	-0.217036	-0.0774534	0.0218696	0.162387
Household financial problems	Cortical surface area	Left	lateral orbitofrontal cortex	781	0.924632	0.148326	0.145055	45.3393	-1.4132	4.22673	-10.7066	0.157995	2.65145e-05	4.70026e-25	0.988973	-0.0466734	0.139603	-0.353614	0.0330267	0.0330287	0.0330278	-0.111505	0.0181582	0.0747678	0.204439	-0.418448	-0.28878	-0.0465426	0.139518	-0.352426	0.0337446	0.0326795	0.0331821	-0.113568	0.0177766	0.0764663	0.203444	-0.417403	-0.287263
Household financial problems	Cortical surface area	Right	lateral orbitofrontal cortex	781	0.914065	0.167682	0.164485	52.4477	-1.11415	4.52242	-11.5728	0.265558	7.06269e-06	1.06676e-28	0.988973	-0.0363761	0.147663	-0.377854	0.0326492	0.0326513	0.0326503	-0.100467	0.0277146	0.0835681	0.211757	-0.441947	-0.313762	-0.0362284	0.147403	-0.37801	0.0327782	0.0327033	0.0324743	-0.0994675	0.027496	0.0838605	0.210118	-0.441883	-0.312768
Household financial problems	Cortical thickness	Left	lateral orbitofrontal cortex	781	0.979852	0.0435644	0.0398905	11.8578	0.268108	-5.893	-0.988402	0.788687	5.63781e-09	0.323262	0.988973	0.00938351	-0.206262	-0.0345943	0.0349991	0.0350012	0.0350002	-0.0593198	0.0780869	-0.27497	-0.137554	-0.1033	0.0341113	0.00928127	-0.205649	-0.0345368	0.0346739	0.0348067	0.0350655	-0.0572343	0.0794897	-0.273227	-0.138449	-0.104181	0.0340072
Household financial problems	Cortical thickness	Right	lateral orbitofrontal cortex	781	0.978906	0.0454095	0.0417427	12.384	-0.440232	-6.04011	-0.71979	0.659891	2.38127e-09	0.47187	0.988973	-0.0153928	-0.211207	-0.0251685	0.0349653	0.0349674	0.0349664	-0.0840299	0.0532442	-0.279849	-0.142566	-0.0938078	0.0434708	-0.0157452	-0.211488	-0.0254715	0.034901	0.0352613	0.0352434	-0.0850964	0.0516295	-0.280213	-0.140812	-0.0932532	0.0437007
Household financial problems	Cortical surface area	Left	medial orbitofrontal cortex	781	0.943266	0.113655	0.11025	33.3822	-0.184206	1.62165	-9.84643	0.8539	0.105282	1.21459e-21	0.988973	-0.0062063	0.0546404	-0.331759	0.0336922	0.0336943	0.0336934	-0.0723444	0.0599318	-0.0115018	0.120783	-0.3979	-0.265619	-0.00662268	0.054499	-0.33181	0.0335934	0.033267	0.0339752	-0.0712966	0.0584211	-0.0117394	0.11818	-0.399127	-0.262929
Household financial problems	Cortical thickness	Left	medial orbitofrontal cortex	781	0.967115	0.0682685	0.0646895	19.0748	-0.748584	-7.10378	-2.55888	0.454333	2.73615e-12	0.0106885	0.988973	-0.0258592	-0.245409	-0.088397	0.0345441	0.0345462	0.0345452	-0.0936694	0.0419511	-0.313223	-0.177594	-0.15621	-0.0205845	-0.0257556	-0.245515	-0.0882413	0.0339921	0.0339204	0.0341367	-0.0946123	0.0395688	-0.312873	-0.179192	-0.15564	-0.0198709
Household financial problems	Cortical surface area	Left	superior frontal gyrus	781	0.896436	0.199477	0.196402	64.8707	-0.896132	2.70481	-13.6077	0.370458	0.00698315	5.35715e-38	0.988973	-0.0286937	0.0866123	-0.435726	0.0320196	0.0320215	0.0320206	-0.0915483	0.0341608	0.0237538	0.149471	-0.498583	-0.37287	-0.0289294	0.0867356	-0.435645	0.0321434	0.0323193	0.0318982	-0.0908155	0.0358865	0.0215527	0.150567	-0.497293	-0.373963
Household financial problems	Cortical surface area	Right	superior frontal gyrus	781	0.902516	0.188581	0.185465	60.504	-0.634737	1.79216	-13.3042	0.525786	0.0734948	1.50182e-36	0.988973	-0.0204619	0.0577768	-0.428897	0.0322367	0.0322387	0.0322378	-0.0837427	0.042819	-0.00550797	0.121062	-0.49218	-0.365614	-0.0201438	0.0579887	-0.428889	0.0319918	0.0325418	0.0322224	-0.0816678	0.0438298	-0.00634574	0.122198	-0.495066	-0.365624
Household financial problems	Cortical thickness	Left	superior frontal gyrus	781	0.991903	0.019893	0.0161282	5.28392	-0.414346	-2.85813	2.69644	0.678735	0.00437489	0.00715936	0.988973	-0.0146801	-0.101268	0.0955369	0.0354295	0.0354317	0.0354307	-0.0842284	0.0548683	-0.170821	-0.0317157	0.0259862	0.165088	-0.0147129	-0.100959	0.0950688	0.03481	0.034853	0.0348762	-0.0836056	0.0553501	-0.168328	-0.0332779	0.0248302	0.162599
Household financial problems	Cortical thickness	Right	superior frontal gyrus	781	0.990558	0.0225502	0.0187956	6.006	1.14017	-3.18263	2.52568	0.254566	0.00151725	0.0117443	0.988973	0.0403408	-0.112613	0.0893651	0.0353815	0.0353837	0.0353826	-0.0291132	0.109795	-0.182071	-0.0431546	0.0199088	0.158821	0.0399237	-0.113522	0.0890499	0.0352907	0.0349658	0.0356714	-0.0297249	0.110299	-0.181093	-0.0454983	0.0201873	0.160297
Household financial problems	Subcortical volume	Left	putamen	781	0.913075	0.169484	0.166294	53.1264	0.483442	0.816682	-12.5791	0.628918	0.414359	3.56229e-33	0.988973	0.0157669	0.0266368	-0.410266	0.0326139	0.0326159	0.032615	-0.0482543	0.0797882	-0.0373884	0.090662	-0.474289	-0.346243	0.0160882	0.0273887	-0.411069	0.032237	0.0327145	0.032479	-0.0469825	0.0803188	-0.0360001	0.091888	-0.475037	-0.349227
Household financial problems	Subcortical volume	Right	putamen	781	0.914622	0.166669	0.163468	52.0674	0.699836	0.898602	-12.437	0.484238	0.369142	1.58043e-32	0.988973	0.022863	0.0293583	-0.406319	0.0326691	0.0326711	0.0326702	-0.0412666	0.0869927	-0.0347753	0.093492	-0.470451	-0.342187	0.0225173	0.0297916	-0.406001	0.0325693	0.0331266	0.0323533	-0.040813	0.0867693	-0.0349427	0.0958344	-0.467612	-0.341461
Household financial problems	Subcortical volume	Left	pallidum	781	0.941812	0.116385	0.112991	34.2896	0.233596	3.69437	-9.38778	0.81536	0.000235805	6.5347e-20	0.988973	0.00785824	0.124287	-0.315818	0.0336403	0.0336424	0.0336414	-0.0581779	0.0738944	0.0582472	0.190328	-0.381857	-0.24978	0.00801911	0.124297	-0.315434	0.0339212	0.0332525	0.0335643	-0.0571006	0.0753556	0.0584047	0.189382	-0.381587	-0.250198
Household financial problems	Subcortical volume	Right	pallidum	781	0.941436	0.11709	0.113699	34.525	0.285542	3.53973	-9.4851	0.775305	0.000424232	2.83978e-20	0.988973	0.00960189	0.119038	-0.318965	0.0336269	0.033629	0.033628	-0.0564079	0.0756117	0.0530237	0.185051	-0.384977	-0.252953	0.00982834	0.118911	-0.319292	0.0336076	0.0334089	0.0343052	-0.0548265	0.0761048	0.0534446	0.18374	-0.385597	-0.251534
Household financial problems	Subcortical volume	Left	accumbens	781	0.9539	0.093556	0.0900741	26.8695	0.558038	0.585901	-8.93658	0.576979	0.558111	2.85157e-18	0.988973	0.0190135	0.0199641	-0.304498	0.0340721	0.0340742	0.0340732	-0.0478702	0.0858973	-0.0469238	0.086852	-0.371384	-0.237612	0.0200732	0.0207749	-0.304967	0.0343944	0.0340918	0.0342281	-0.0455446	0.0887967	-0.0441395	0.0887074	-0.371623	-0.2382
Household financial problems	Subcortical volume	Right	accumbens	781	0.962466	0.0772032	0.0736585	21.7801	0.858527	-0.0810167	-8.04554	0.390865	0.935449	3.18556e-15	0.988973	0.0295145	-0.00278537	-0.276599	0.0343781	0.0343802	0.0343792	-0.0379699	0.0969989	-0.0702739	0.0647032	-0.344086	-0.209113	0.0282807	-0.00297683	-0.276117	0.0343934	0.0340115	0.0337947	-0.0390336	0.0966129	-0.0688945	0.0630207	-0.342155	-0.211707
Household financial problems	Subcortical volume	Left	caudatus	781	0.968851	0.064919	0.0613271	18.0739	0.184037	0.910066	-7.29168	0.854032	0.363068	7.51783e-13	0.988973	0.0063688	0.0314958	-0.252345	0.0346061	0.0346083	0.0346073	-0.0615633	0.0743009	-0.0364404	0.0994321	-0.320279	-0.184411	0.00614253	0.0316798	-0.252612	0.0345222	0.0341793	0.0343619	-0.0613349	0.0743817	-0.034737	0.0997877	-0.319511	-0.185198
Household financial problems	Subcortical volume	Right	caudatus	781	0.964202	0.073872	0.0703145	20.7653	-0.241674	0.919311	-7.81854	0.809096	0.358217	1.7298e-14	0.988973	-0.00832329	0.0316631	-0.26928	0.0344401	0.0344422	0.0344412	-0.0759293	0.0592828	-0.0359472	0.0992733	-0.336888	-0.201672	-0.00848878	0.0320912	-0.269562	0.0345042	0.0341478	0.0344338	-0.0761895	0.0601474	-0.0351321	0.0968339	-0.336398	-0.203387
Household financial problems	Cortical surface area	Left	caudal anterior cingulate cortex	781	0.9887	0.0262129	0.0224723	7.00778	0.274681	0.3747	-4.55765	0.783634	0.707985	6.00173e-06	0.988973	0.00970038	0.0132334	-0.160959	0.0353151	0.0353173	0.0353163	-0.0596234	0.0790241	-0.0560947	0.0825615	-0.230285	-0.0916332	0.00898404	0.013108	-0.160112	0.034971	0.0353806	0.0350149	-0.0591157	0.0797049	-0.0553975	0.0830103	-0.226102	-0.0916196
Household financial problems	Cortical surface area	Right	caudal anterior cingulate cortex	781	0.967342	0.0678308	0.0642501	18.9436	-0.469173	2.07188	-7.19848	0.639077	0.0386044	1.43184e-12	0.988973	-0.0162109	0.0715925	-0.248732	0.0345522	0.0345544	0.0345534	-0.0840372	0.0516153	0.00376206	0.139423	-0.31656	-0.180903	-0.015774	0.0720889	-0.248916	0.034191	0.0343715	0.0346413	-0.0807325	0.054541	0.00335897	0.137696	-0.316901	-0.181507
Household financial problems	Cortical thickness	Left	caudal anterior cingulate cortex	781	0.996014	0.0117529	0.00795684	3.09606	1.1376	-2.56193	1.17651	0.255635	0.0105957	0.239749	0.988973	0.0404717	-0.0911499	0.0418574	0.0355763	0.0355785	0.0355775	-0.0293648	0.110308	-0.160991	-0.021309	-0.0279815	0.111696	0.0404213	-0.0911795	0.0415432	0.0359692	0.0355461	0.0358319	-0.0295516	0.112901	-0.159734	-0.0208322	-0.0280148	0.109984
Household financial problems	Cortical thickness	Right	caudal anterior cingulate cortex	781	0.993235	0.0172582	0.0134833	4.5718	-0.536637	-2.9269	2.15715	0.591672	0.00352293	0.0312985	0.988973	-0.0190383	-0.103845	0.0765319	0.0354771	0.0354793	0.0354783	-0.0886801	0.0506035	-0.173491	-0.0341985	0.00688785	0.146176	-0.0184695	-0.103502	0.0763592	0.0356318	0.0358285	0.0350298	-0.0861723	0.0550127	-0.173396	-0.0334538	0.00698065	0.143913
Household financial problems	Cortical surface area	Left	rostral middle frontal gyrus	781	0.89935	0.194264	0.191169	62.7669	-1.32685	2.83495	-13.3072	0.184945	0.00470166	1.45327e-36	0.988973	-0.0426233	0.0910746	-0.427489	0.0321236	0.0321256	0.0321247	-0.105682	0.0204356	0.0280118	0.154137	-0.49055	-0.364428	-0.0421155	0.0910635	-0.428078	0.0323857	0.0320995	0.0320388	-0.104436	0.0218023	0.027806	0.152878	-0.4904	-0.365824
Household financial problems	Cortical surface area	Right	rostral middle frontal gyrus	781	0.899507	0.193984	0.190888	62.6543	-1.12363	3.10373	-13.2511	0.261514	0.00197986	2.67722e-36	0.988973	-0.0361014	0.0997268	-0.425762	0.0321292	0.0321312	0.0321303	-0.0991713	0.0269684	0.036653	0.162801	-0.488834	-0.36269	-0.035579	0.100369	-0.42624	0.0325328	0.0323469	0.0319672	-0.0986585	0.0280294	0.0345925	0.163897	-0.4879	-0.36495
Household financial problems	Cortical thickness	Left	rostral middle frontal gyrus	781	0.995043	0.013679	0.00989031	3.61049	-1.35023	-2.80531	0.99267	0.177333	0.00515177	0.321178	0.988973	-0.0479894	-0.0997116	0.0352823	0.0355417	0.0355439	0.0355428	-0.117758	0.0217791	-0.169484	-0.0299388	-0.0344885	0.105053	-0.0482316	-0.100046	0.0354552	0.0358711	0.0355259	0.0355262	-0.117768	0.0220229	-0.169121	-0.0304135	-0.0320112	0.10537
Household financial problems	Cortical thickness	Right	rostral middle frontal gyrus	781	0.988879	0.025861	0.0221191	6.91122	-0.321006	-4.46494	-0.872641	0.748292	9.18925e-06	0.383127	0.988973	-0.0113384	-0.157718	-0.030824	0.0353215	0.0353237	0.0353227	-0.0806747	0.0579979	-0.227059	-0.0883776	-0.100163	0.0385146	-0.0113327	-0.157706	-0.0300829	0.0352144	0.0357484	0.0351506	-0.0809662	0.0581233	-0.227639	-0.0880089	-0.0983299	0.0375756
Household financial problems	Cortical thickness	Left	pars opercularis	781	0.994844	0.0140731	0.010286	3.716	-0.561108	-3.14041	0.921003	0.574885	0.00175069	0.357333	0.988973	-0.0199387	-0.1116	0.0327285	0.0355346	0.0355368	0.0355357	-0.0896932	0.0498158	-0.181359	-0.041841	-0.0370284	0.102485	-0.0202839	-0.112228	0.0336653	0.0353835	0.0353227	0.0355989	-0.0888675	0.0490706	-0.181006	-0.042628	-0.036761	0.102694
Household financial problems	Cortical thickness	Right	pars opercularis	781	0.995576	0.0126208	0.00882802	3.32761	0.39609	-2.95967	0.99832	0.692147	0.00317284	0.318433	0.988973	0.0140852	-0.105254	0.0355022	0.0355607	0.0355629	0.0355619	-0.0557207	0.0838911	-0.175065	-0.0354442	-0.0343061	0.10531	0.0143828	-0.104734	0.0352946	0.0355128	0.0356684	0.0352462	-0.0548303	0.0828693	-0.173113	-0.0333128	-0.0352266	0.102365
Household financial problems	Cortical surface area	Left	pars orbitalis	781	0.929175	0.139938	0.136634	42.358	-2.02907	2.33411	-10.7897	0.0427901	0.0198427	2.14309e-25	0.988973	-0.0673426	0.0774715	-0.358112	0.0331889	0.033191	0.03319	-0.132493	-0.0021925	0.0123173	0.142626	-0.423264	-0.292959	-0.067181	0.0773038	-0.358588	0.0331456	0.0331363	0.0329678	-0.130142	-0.00111217	0.012186	0.142344	-0.422637	-0.293226
Household financial problems	Cortical surface area	Right	pars orbitalis	781	0.893347	0.204986	0.201932	67.1241	-1.25935	2.74638	-13.8134	0.208281	0.00616445	5.45283e-39	0.988973	-0.0401847	0.0876401	-0.440788	0.0319092	0.0319112	0.0319103	-0.102823	0.0224532	0.0249983	0.150282	-0.503428	-0.378148	-0.0399221	0.0873095	-0.441187	0.0324379	0.0321499	0.0320498	-0.10344	0.0228544	0.0250764	0.149487	-0.503945	-0.377679
Household financial problems	Cortical thickness	Left	pars orbitalis	781	0.989461	0.0247136	0.0209673	6.5968	0.507193	-0.349607	4.39552	0.612163	0.726728	1.25794e-05	0.988973	0.0179254	-0.0123567	0.155353	0.0353423	0.0353445	0.0353435	-0.0514518	0.0873025	-0.0817381	0.0570247	0.0859733	0.224732	0.0175046	-0.0110451	0.15702	0.0351879	0.0349778	0.0347339	-0.050466	0.0851855	-0.0794243	0.0567475	0.0896658	0.225542
Household financial problems	Cortical thickness	Right	pars orbitalis	781	0.990334	0.0229907	0.0192378	6.12609	1.21712	-3.15832	2.58994	0.223926	0.00164788	0.00977807	0.988973	0.0430538	-0.111728	0.0916183	0.0353735	0.0353757	0.0353747	-0.0263846	0.112492	-0.18117	-0.042285	0.0221777	0.161059	0.0439546	-0.111884	0.0918002	0.0353427	0.0350854	0.0357847	-0.0233744	0.116854	-0.179689	-0.0419572	0.0222606	0.162237
Household financial problems	Cortical surface area	Left	pars triangularis	781	0.943331	0.113532	0.110127	33.3416	-1.37874	2.15911	-9.62463	0.168371	0.0311456	8.49827e-21	0.988973	-0.0464559	0.0727548	-0.324309	0.0336946	0.0336967	0.0336957	-0.112599	0.0196867	0.00660802	0.138902	-0.390454	-0.258164	-0.0459688	0.0727646	-0.323695	0.0337606	0.0343143	0.0334109	-0.111891	0.0200492	0.00628372	0.141122	-0.38815	-0.257765
Household financial problems	Cortical surface area	Right	pars triangularis	781	0.940638	0.118585	0.1152	35.0252	-0.528591	2.43415	-9.90236	0.597239	0.01515	7.39733e-22	0.988973	-0.0177598	0.0817885	-0.332714	0.0335984	0.0336005	0.0335995	-0.0837137	0.0481941	0.0158306	0.147746	-0.39867	-0.266758	-0.0178678	0.0820014	-0.333302	0.0334418	0.0333429	0.0331988	-0.0813935	0.0481069	0.0160623	0.146542	-0.39827	-0.269579
Household financial problems	Cortical thickness	Left	pars triangularis	781	0.994566	0.0146227	0.0108377	3.86328	-0.364714	-2.83937	1.79649	0.715424	0.00463774	0.0728025	0.988973	-0.0129563	-0.100874	0.0638219	0.0355246	0.0355268	0.0355258	-0.0826914	0.0567788	-0.170613	-0.0311343	-0.00591552	0.133559	-0.0129812	-0.101265	0.063054	0.0359005	0.0354325	0.0360253	-0.0841718	0.0557927	-0.17066	-0.0333903	-0.00725967	0.132649
Household financial problems	Cortical thickness	Right	pars triangularis	781	0.988036	0.0275199	0.0237844	7.3671	-0.348902	-4.58328	0.899969	0.727257	5.32775e-06	0.368414	0.988973	-0.0123132	-0.16176	0.0317622	0.0352914	0.0352936	0.0352926	-0.0815905	0.056964	-0.231042	-0.0924789	-0.0375173	0.101042	-0.0112054	-0.161006	0.0323188	0.0352335	0.0349193	0.0351916	-0.0809959	0.0574385	-0.228473	-0.0907294	-0.0373177	0.10088
Family issues with police, justice or child protective services	Cortical thickness	Right	rostral anterior cingulate cortex	781	0.986296	0.0309424	0.02722	8.31255	-0.135915	-4.22466	2.59806	0.891923	2.67531e-05	0.00955181	0.989592	-0.00479698	-0.149115	0.0915291	0.0352939	0.0352964	0.0352298	-0.0740791	0.0644851	-0.218402	-0.0798283	0.0223729	0.160685	-0.00507973	-0.149142	0.0919106	0.0355573	0.0350611	0.0353444	-0.0728669	0.0642571	-0.215922	-0.0792241	0.0234049	0.161251
Family issues with police, justice or child protective services	Cortical surface area	Left	medial orbitofrontal cortex	781	0.943285	0.113619	0.110214	33.3702	-0.0471756	1.61342	-9.84787	0.962385	0.107057	1.19926e-21	0.989592	-0.0015924	0.0544645	-0.331808	0.0337547	0.0337572	0.0336934	-0.0678532	0.0646684	-0.011801	0.12073	-0.397949	-0.265668	-0.002102	0.0543374	-0.332323	0.0334818	0.0341532	0.0335287	-0.0674021	0.0635322	-0.01456	0.120221	-0.398131	-0.267654
Family issues with police, justice or child protective services	Cortical surface area	Right	medial orbitofrontal cortex	781	0.908127	0.178461	0.175306	56.5518	-0.137837	3.3426	-12.5319	0.890404	0.000869495	5.85007e-33	0.989592	-0.00447925	0.108631	-0.406504	0.0324966	0.032499	0.0324376	-0.0682704	0.0593119	0.0448352	0.172427	-0.47018	-0.342829	-0.00463563	0.108618	-0.406822	0.0325701	0.0324255	0.0330299	-0.067385	0.0590293	0.0453288	0.172984	-0.471747	-0.342291
Family issues with police, justice or child protective services	Cortical surface area	Right	superior frontal gyrus	781	0.902748	0.188164	0.185046	60.3392	0.0389063	1.78292	-13.3076	0.968975	0.0749872	1.44728e-36	0.989592	0.00125684	0.0576	-0.429108	0.0323042	0.0323065	0.0322455	-0.0621564	0.0646701	-0.00581786	0.121018	-0.492407	-0.36581	0.00189194	0.0577233	-0.429492	0.0324177	0.031917	0.0323645	-0.0616693	0.0651311	-0.00499719	0.121788	-0.491497	-0.364881
Family issues with police, justice or child protective services	Cortical thickness	Left	superior frontal gyrus	781	0.992003	0.0196966	0.015931	5.23071	-0.123173	-2.86535	2.69309	0.902002	0.00427732	0.00723107	0.989592	-0.00437242	-0.101722	0.0954259	0.0354981	0.0355006	0.0354336	-0.0740554	0.0653105	-0.17141	-0.0320339	0.0258695	0.164982	-0.00373493	-0.101445	0.0954932	0.0355876	0.0351299	0.0355359	-0.0717713	0.0663778	-0.170141	-0.0315337	0.0257028	0.165234
Family issues with police, justice or child protective services	Subcortical volume	Left	accumbens	781	0.954089	0.0931968	0.0897136	26.7558	-0.0441293	0.588906	-8.92914	0.964813	0.556094	3.03123e-18	0.989592	-0.00150664	0.0201075	-0.304299	0.0341414	0.0341438	0.0340793	-0.0685264	0.0655131	-0.046917	0.087132	-0.371197	-0.237401	-0.00169636	0.0194799	-0.303804	0.0337936	0.0341819	0.0338529	-0.0669639	0.0653827	-0.0455953	0.0879351	-0.371786	-0.238525
Family issues with police, justice or child protective services	Subcortical volume	Right	accumbens	781	0.962913	0.0763457	0.0727977	21.5181	0.106293	-0.0635879	-8.03431	0.915377	0.949315	3.46683e-15	0.989592	0.00366257	-0.00219121	-0.276336	0.0344571	0.0344596	0.0343945	-0.063977	0.0713022	-0.0698356	0.0654532	-0.343853	-0.20882	0.0048313	-0.00144779	-0.276137	0.0345067	0.0347633	0.0341523	-0.0621341	0.07242	-0.0711881	0.0678939	-0.343408	-0.210963
Family issues with police, justice or child protective services	Cortical thickness	Right	pars opercularis	781	0.995648	0.0124774	0.00868409	3.28932	0.208483	-2.93618	1.00056	0.834906	0.00342043	0.31735	0.989592	0.00742796	-0.104619	0.0355837	0.0356285	0.0356311	0.0355638	-0.0625111	0.077367	-0.174563	-0.0346752	-0.0342283	0.105396	0.00821643	-0.104049	0.0353667	0.0358072	0.035739	0.0355917	-0.0620664	0.0787828	-0.173717	-0.0345358	-0.0342667	0.104242
Physical health problems in the family	Cortical surface area	Left	lateral orbitofrontal cortex	781	0.925814	0.146149	0.142869	44.5597	0.0123574	4.2041	-10.7065	0.990144	2.92446e-05	4.70126e-25	0.990144	0.000408637	0.139024	-0.35408	0.0330681	0.0330687	0.0330714	-0.0645043	0.0653215	0.0741102	0.203938	-0.418999	-0.28916	-7.85669e-05	0.138663	-0.353917	0.0331495	0.0335239	0.0336212	-0.0652805	0.065479	0.0739619	0.204112	-0.419549	-0.287423
Divorce or conflict in the family	Cortical surface area	Left	medial orbitofrontal cortex	781	0.943275	0.113638	0.110233	33.3765	-0.137428	1.62014	-9.82789	0.890728	0.105605	1.4309e-21	0.990571	-0.00463613	0.0545866	-0.331578	0.0337351	0.0336925	0.0337384	-0.0708583	0.061586	-0.0115519	0.120725	-0.397806	-0.265349	-0.00509659	0.0543236	-0.331759	0.0340589	0.0337078	0.0331747	-0.072898	0.0616368	-0.011139	0.121584	-0.398307	-0.266769
Divorce or conflict in the family	Cortical surface area	Left	pars orbitalis	781	0.931613	0.135419	0.132098	40.7759	-0.11557	2.30355	-10.7611	0.908023	0.0215098	2.80963e-25	0.990571	-0.00385056	0.0766527	-0.358574	0.033318	0.0332759	0.0333213	-0.069254	0.0615528	0.0113319	0.141974	-0.423984	-0.293164	-0.00434486	0.0767279	-0.358182	0.0334272	0.0336207	0.032972	-0.0694931	0.0614057	0.0118046	0.142283	-0.42481	-0.29436
Bereavement	Subcortical volume	Left	putamen	781	0.91321	0.16924	0.166048	53.0342	-0.0619062	0.823931	-12.567	0.950653	0.41023	4.04477e-33	0.991986	-0.00202037	0.0268835	-0.410057	0.0326359	0.0326283	0.0326297	-0.0660849	0.0620442	-0.0371661	0.0909331	-0.474109	-0.346005	-0.00165442	0.0274026	-0.410607	0.0331321	0.0323945	0.0329506	-0.0658843	0.0623454	-0.0364613	0.0920517	-0.474466	-0.345583
Exposure to violence	Subcortical volume	Left	hippocampus	781	0.92816	0.141815	0.138519	43.0202	0.0292788	3.0002	-10.8954	0.97665	0.00278383	7.84988e-26	0.993168	0.000972273	0.0994806	-0.36179	0.0332074	0.033158	0.0332057	-0.0642141	0.0661586	0.0343912	0.16457	-0.426974	-0.296607	0.00105385	0.0992458	-0.362189	0.0326748	0.0326141	0.0326491	-0.0612035	0.0660383	0.0368276	0.162633	-0.425438	-0.298303
Exposure to violence	Cortical thickness	Right	superior frontal gyrus	781	0.991381	0.0209247	0.0171638	5.56381	0.0345319	-3.16614	2.52889	0.972462	0.00160475	0.0116382	0.993168	0.00122482	-0.112134	0.0896935	0.0354693	0.0354165	0.0354675	-0.0684017	0.0708513	-0.181657	-0.0426108	0.0200705	0.159316	0.00116158	-0.112188	0.0907933	0.0352592	0.0348988	0.0356613	-0.0674393	0.0704478	-0.180279	-0.0445385	0.0201123	0.160359
Exposure to violence	Cortical thickness	Left	pars opercularis	781	0.99504	0.0136846	0.00989591	3.61198	0.0839235	-3.14803	0.909091	0.933139	0.00170621	0.363582	0.993168	0.00298769	-0.111904	0.0323622	0.0356002	0.0355472	0.0355984	-0.0668958	0.0728712	-0.181683	-0.0421245	-0.0375177	0.102242	0.00317888	-0.11231	0.0325721	0.035661	0.0354277	0.036333	-0.0673615	0.0752406	-0.181344	-0.0423733	-0.0386836	0.101929
Exposure to violence	Cortical surface area	Left	pars triangularis	781	0.944478	0.111375	0.107961	32.6286	0.00856493	2.13898	-9.61195	0.993168	0.0327471	9.48844e-21	0.993168	0.00028942	0.0721711	-0.324783	0.0337912	0.0337409	0.0337895	-0.066043	0.0666218	0.0059374	0.138405	-0.391112	-0.258454	2.03725e-05	0.0719805	-0.325354	0.0336355	0.0334662	0.0329062	-0.0658425	0.0655624	0.00648722	0.137749	-0.388709	-0.260587
Any adverse childhood experience	Cortical surface area	Left	medial orbitofrontal cortex	700	0.936786	0.126177	0.122432	33.6925	0.00448167	1.78535	-9.86744	0.996425	0.0746373	1.36636e-21	0.996425	0.000158358	0.0630882	-0.348681	0.0353347	0.0353366	0.0353365	-0.0692162	0.069533	-0.00629018	0.132467	-0.41806	-0.279303	0.000469941	0.0628652	-0.34906	0.0354667	0.0346231	0.0350709	-0.0701325	0.0689894	-0.00534667	0.130669	-0.417285	-0.280787
Any adverse childhood experience	Cortical thickness	Left	superior frontal gyrus	700	0.990791	0.0225219	0.0183327	5.37618	0.046876	-2.76903	2.86991	0.962625	0.00577115	0.00422967	0.996425	0.00175184	-0.103489	0.107259	0.0373717	0.0373737	0.0373737	-0.0716222	0.0751258	-0.176867	-0.030111	0.0338813	0.180637	0.00203394	-0.103092	0.107102	0.0374252	0.0376567	0.0373993	-0.0713828	0.0740926	-0.176854	-0.0307265	0.0348043	0.179565
Any adverse childhood experience	Cortical thickness	Right	caudal anterior cingulate cortex	700	0.995461	0.0132859	0.00905713	3.14179	0.0651394	-2.23337	2.07506	0.948082	0.0258399	0.0383461	0.996425	0.00244584	-0.0838627	0.077918	0.0375478	0.0375498	0.0375498	-0.071274	0.0761657	-0.157586	-0.0101388	0.00419419	0.151642	0.00243574	-0.0842776	0.0791519	0.0375482	0.0373831	0.0377622	-0.0741199	0.0746649	-0.159205	-0.0114307	0.00467789	0.153732
Any adverse childhood experience	Cortical surface area	Right	pars orbitalis	700	0.894582	0.203138	0.199723	59.4819	0.00924228	2.27686	-13.129	0.992628	0.0230956	2.33297e-35	0.996425	0.00031186	0.0768317	-0.443032	0.0337428	0.0337446	0.0337446	-0.0659373	0.066561	0.0105789	0.143084	-0.509285	-0.376779	6.13884e-05	0.0774584	-0.442439	0.0334356	0.0329112	0.0338366	-0.065268	0.0652522	0.0134779	0.141237	-0.509013	-0.374981
Any adverse childhood experience	Cortical surface area	Right	pars triangularis	700	0.948189	0.104775	0.100938	27.3087	0.0502523	2.2616	-8.73049	0.959936	0.024028	1.84932e-17	0.996425	0.00179726	0.08089	-0.312261	0.0357648	0.0357667	0.0357667	-0.0684218	0.0720163	0.0106672	0.151113	-0.382483	-0.242038	0.0025396	0.0813854	-0.312394	0.0357691	0.0368708	0.0358739	-0.0683449	0.0739776	0.00892699	0.152689	-0.383703	-0.244319
Family issues with police, justice or child protective services	Cortical surface area	Left	rostral anterior cingulate cortex	781	0.954448	0.0925142	0.0890283	26.5398	0.00438349	2.23903	-8.60219	0.996504	0.0254347	4.25715e-17	0.996504	0.000149715	0.0764779	-0.293267	0.0341542	0.0341567	0.0340922	-0.0668952	0.0671947	0.00942812	0.143528	-0.36019	-0.226344	0.000163364	0.076853	-0.293246	0.0335939	0.0343009	0.0345558	-0.0644155	0.066204	0.008435	0.143211	-0.361874	-0.225422
Change in household composition	Cortical surface area	Right	rostral middle frontal gyrus	781	0.900234	0.192681	0.18958	62.133	0.00340058	3.08569	-13.2498	0.997288	0.00210245	2.71621e-36	0.997288	0.000109422	0.0992812	-0.42612	0.0321774	0.0321747	0.0321606	-0.063055	0.0632738	0.0361221	0.16244	-0.489251	-0.362988	0.00115019	0.099486	-0.426022	0.031968	0.0320526	0.0326876	-0.0614671	0.0628847	0.0359332	0.162965	-0.491122	-0.36232
Household financial problems	Subcortical volume	Right	amygdala	781	0.911237	0.172824	0.169646	54.392	-0.044007	3.36885	-12.2697	0.96491	0.000791831	9.00101e-32	0.997675	-0.00143235	0.109657	-0.399371	0.0325482	0.0325503	0.0325493	-0.0653247	0.06246	0.0457606	0.173553	-0.463266	-0.335477	-0.0015149	0.10902	-0.39958	0.0322544	0.0319897	0.0320942	-0.0631161	0.063446	0.046592	0.170961	-0.462317	-0.337833
Household financial problems	Cortical thickness	Left	rostral anterior cingulate cortex	781	0.975146	0.0527283	0.0490896	14.491	-0.00291456	-5.41374	3.68247	0.997675	8.21945e-08	0.000246894	0.997675	-0.000101517	-0.188578	0.128268	0.034831	0.0348331	0.0348321	-0.068475	0.0682719	-0.256955	-0.1202	0.0598925	0.196644	-0.000346013	-0.188386	0.128012	0.0349444	0.0350066	0.0353652	-0.0690052	0.0705923	-0.257881	-0.120786	0.0580499	0.196018
Household financial problems	Cortical surface area	Right	medial orbitofrontal cortex	781	0.908137	0.178442	0.175286	56.5443	-0.0248776	3.35758	-12.5323	0.980159	0.000824347	5.8231e-33	0.997675	-0.000806966	0.108918	-0.406531	0.0324375	0.0324395	0.0324386	-0.064482	0.0628681	0.0452393	0.172597	-0.470208	-0.342854	-0.000895557	0.108737	-0.40728	0.0319461	0.0329525	0.0330222	-0.0635051	0.0630808	0.0431595	0.173211	-0.471878	-0.342385
Household financial problems	Cortical thickness	Right	medial orbitofrontal cortex	781	0.981327	0.0406816	0.0369967	11.0399	-0.0259623	-5.75414	-0.0844045	0.979294	1.25043e-08	0.932756	0.997675	-0.000910024	-0.201705	-0.00295863	0.0350518	0.0350539	0.0350529	-0.0697168	0.0678968	-0.270517	-0.132894	-0.0717677	0.0658505	-0.000138774	-0.201385	-0.00300475	0.0350346	0.03504	0.0344564	-0.0681613	0.0680484	-0.270207	-0.132888	-0.0721803	0.0639744
Household financial problems	Cortical surface area	Left	pars opercularis	781	0.968628	0.0653497	0.0617595	18.2022	-0.114768	1.66765	-7.17154	0.908659	0.095786	1.72282e-12	0.997675	-0.00397075	0.0577012	-0.24813	0.0345982	0.0346003	0.0345993	-0.0718872	0.0639457	-0.0102194	0.125622	-0.316049	-0.180212	-0.00429777	0.0576264	-0.248674	0.0341353	0.0347242	0.0347154	-0.0695707	0.0623705	-0.0101138	0.125897	-0.31698	-0.180554
Household financial problems	Cortical surface area	Right	pars opercularis	781	0.962992	0.0761952	0.0726466	21.4722	0.0496241	2.03645	-7.73219	0.960435	0.0420417	3.25794e-14	0.997675	0.00170691	0.0700519	-0.265972	0.0343968	0.034399	0.034398	-0.0658143	0.0692281	0.0025265	0.137577	-0.333495	-0.198448	0.00143237	0.0702174	-0.26598	0.0342839	0.0343515	0.033871	-0.0631893	0.0715744	0.00261539	0.137462	-0.331012	-0.198924
Bereavement	Cortical surface area	Right	lateral orbitofrontal cortex	781	0.914791	0.16636	0.163158	51.9517	0.0276209	4.50323	-11.5718	0.977972	7.71388e-06	1.07717e-28	0.998411	0.000902995	0.147187	-0.378237	0.0326925	0.0326848	0.0326862	-0.0632725	0.0650785	0.0830269	0.211348	-0.4424	-0.314074	0.000956198	0.147608	-0.378153	0.0320829	0.0328156	0.0333129	-0.0634548	0.0633364	0.0839703	0.21211	-0.443237	-0.31237
Bereavement	Subcortical volume	Right	putamen	781	0.914908	0.166146	0.162943	51.8716	0.00199221	0.906767	-12.4225	0.998411	0.36481	1.83906e-32	0.998411	6.51387e-05	0.0296413	-0.406095	0.0326967	0.032689	0.0326904	-0.0641186	0.0642489	-0.0345274	0.0938101	-0.470267	-0.341924	-0.0007515	0.0298536	-0.40641	0.0324173	0.0325794	0.0323313	-0.0631819	0.0639174	-0.0330183	0.0934719	-0.470782	-0.343756
Divorce or conflict in the family	Subcortical volume	Right	amygdala	781	0.911238	0.172822	0.169644	54.3913	-0.00582387	3.36855	-12.2536	0.995355	0.000792694	1.0639e-31	0.998583	-0.000189796	0.10964	-0.399376	0.0325893	0.0325482	0.0325926	-0.0641628	0.0637832	0.0457478	0.173532	-0.463355	-0.335396	-0.000560352	0.109757	-0.399703	0.0322123	0.0327884	0.0331863	-0.0642252	0.063773	0.0452257	0.173701	-0.464318	-0.333829
Divorce or conflict in the family	Cortical thickness	Left	superior frontal gyrus	781	0.992012	0.0196776	0.0159119	5.22555	-0.00177613	-2.86315	2.68859	0.998583	0.00430691	0.00732848	0.998583	-6.30136e-05	-0.101451	0.0953954	0.0354781	0.0354333	0.0354816	-0.0697067	0.0695807	-0.171007	-0.0318949	0.0257447	0.165046	-0.00106066	-0.100895	0.0948948	0.0357935	0.0349737	0.0352402	-0.0718934	0.0686404	-0.17108	-0.0337775	0.0240536	0.162538
Divorce or conflict in the family	Subcortical volume	Left	putamen	781	0.913211	0.169238	0.166046	53.0334	0.0441131	0.822406	-12.5581	0.964826	0.411097	4.44249e-33	0.998583	0.00144073	0.0268258	-0.410186	0.0326599	0.0326186	0.0326631	-0.0626708	0.0655522	-0.0372048	0.0908564	-0.474304	-0.346068	0.000888449	0.0267936	-0.410878	0.0332145	0.0322279	0.0325614	-0.0637949	0.0665414	-0.0363525	0.0906364	-0.474434	-0.347361
Divorce or conflict in the family	Cortical surface area	Left	pars opercularis	781	0.968636	0.065334	0.0617438	18.1975	0.00603517	1.66628	-7.16341	0.995186	0.0960577	1.8214e-12	0.998583	0.000209071	0.0576507	-0.24818	0.0346421	0.0345984	0.0346455	-0.0677936	0.0682117	-0.0102661	0.125568	-0.31619	-0.180171	0.000109806	0.0578761	-0.248141	0.0339969	0.0348237	0.034975	-0.0643962	0.0670337	-0.0116519	0.126164	-0.316655	-0.179643

## Sheet: S2_DWI_ROI_measures
Adverse childhood experience	Brain measure	Hemisphere	Region of interest	DF	Residual_SE	Mulitple_R2	Adjusted_R2	F	t_ACE	t_age	t_sex	t_DWIprotocol	p_uncorr_ACE	p_uncorr_age	p_uncorr_sex	p_uncorr_DWIprotocol	p_FDR_ACE	beta_ACE	beta_age	beta_sex	beta_DWIprotocol	SE_ACE	SE_age	SE_sex	SE_DWIprotocol	CI95_lower_ACE	CI95_upper_ACE	CI95_lower_age	CI95_upper_age	CI95_lower_sex	CI95_upper_sex	CI95_lower_DWIprotocol	CI95_upper_DWIprotocol	NPB_mean_ACE	NPB_mean_age	NPB_mean_sex	NPB_mean_DWIprotocol	NPB_sd_ACE	NPB_sd_age	NPB_sd_sex	NPB_sd_DWIprotocol	NPB_CI95_lower_ACE	NPB_CI95_upper_ACE	NPB_CI95_lower_age	NPB_CI95_upper_age	NPB_CI95_lower_sex	NPB_CI95_upper_sex	NPB_CI95_lower_DWIprotocol	NPB_CI95_upper_DWIprotocol
Exposure to violence	Fractional anisotropy	Right	cingulum (posterior)	697	0.942541	0.116685	0.111616	23.0182	-3.40136	2.01532	-0.993385	-8.47593	0.000708777	0.0442549	0.320867	1.38541e-16	0.00850533	-0.121363	0.0719959	-0.0354744	-0.303049	0.0356807	0.0357244	0.0357106	0.035754	-0.191417	-0.0513084	0.00185563	0.142136	-0.105588	0.0346389	-0.373247	-0.23285	-0.121818	0.0726186	-0.0357911	-0.301764	0.0356384	0.0354654	0.0360072	0.0354181	-0.190972	-0.0518319	0.00293975	0.141778	-0.105745	0.0326799	-0.372231	-0.232861
Exposure to violence	Fractional anisotropy	Left	cingulum (posterior)	697	0.858045	0.26796	0.263759	63.7835	-3.15371	1.68618	-2.88417	-15.1513	0.00168131	0.0922081	0.00404553	4.92357e-45	0.0100879	-0.102439	0.0548376	-0.0937622	-0.493156	0.032482	0.0325217	0.0325092	0.0325488	-0.166213	-0.0386645	-0.00901472	0.11869	-0.15759	-0.0299344	-0.557061	-0.42925	-0.102933	0.0546059	-0.0934277	-0.494303	0.0328095	0.0320124	0.0317473	0.0324025	-0.165989	-0.0389425	-0.007111	0.117557	-0.157279	-0.031811	-0.558626	-0.431199
Family issues with police, justice or child protective services	Fractional anisotropy	Both	corpus callosum (splenium)	697	0.87902	0.231733	0.227324	52.5591	-2.58017	2.58364	2.33788	-13.546	0.0100788	0.00997895	0.0196753	2.80411e-37	0.120946	-0.0859891	0.08626	0.0777488	-0.452134	0.033327	0.0333871	0.0332561	0.0333776	-0.151422	-0.0205558	0.0207087	0.151811	0.0124547	0.143043	-0.517666	-0.386601	-0.0870195	0.0862905	0.077657	-0.451577	0.0332688	0.0331634	0.0325731	0.0335577	-0.153205	-0.0222142	0.0217673	0.151971	0.0133965	0.140373	-0.517422	-0.385262
Exposure to violence	Fractional anisotropy	Left	uncinate fasciculus	697	0.978228	0.0485306	0.0430702	8.88778	1.8322	0.23696	0.567588	-5.56622	0.0673481	0.812757	0.570497	3.71598e-08	0.269393	0.0678493	0.00878576	0.0210363	-0.20655	0.0370316	0.0370769	0.0370627	0.0371078	-0.00485756	0.140556	-0.0640101	0.0815817	-0.0517315	0.0938042	-0.279406	-0.133694	0.0679778	0.00887277	0.0209113	-0.206142	0.0369951	0.0369718	0.03697	0.0368874	-0.00367053	0.142025	-0.0628569	0.0808067	-0.0512302	0.0950185	-0.279836	-0.13431
Family issues with police, justice or child protective services	Fractional anisotropy	Left	superior longitudinal fasciculus	697	0.918056	0.161982	0.157173	33.6811	-1.89677	2.96953	-0.0230471	-10.7962	0.0582715	0.003085	0.981619	3.12352e-25	0.349629	-0.0660208	0.103547	-0.000800494	-0.376355	0.034807	0.0348698	0.0347329	0.0348599	-0.13436	0.00231827	0.0350844	0.172009	-0.0689942	0.0673932	-0.444798	-0.307912	-0.0662621	0.102858	-0.000573559	-0.377029	0.0342745	0.0343791	0.0347809	0.0339643	-0.132454	0.00105185	0.0343834	0.169787	-0.0676874	0.065341	-0.444895	-0.310436
Exposure to violence	Fractional anisotropy	Both	fornix (column and body)	697	0.951335	0.100126	0.0949616	19.3882	-1.44615	1.18383	0.867352	-8.39559	0.148585	0.236884	0.386048	2.58392e-16	0.376242	-0.0520809	0.0426862	0.0312626	-0.302977	0.0360136	0.0360577	0.0360438	0.0360876	-0.122789	0.0186271	-0.0281085	0.113481	-0.0395048	0.10203	-0.373831	-0.232124	-0.0517493	0.0429207	0.0319162	-0.302671	0.0357849	0.0363576	0.0356043	0.0360222	-0.124104	0.015765	-0.0300865	0.113654	-0.0380574	0.103572	-0.370974	-0.23031
Exposure to violence	Fractional anisotropy	Right	uncinate fasciculus	697	0.968182	0.067973	0.0626242	12.7081	1.41755	1.0401	-1.78946	-6.65835	0.156768	0.298652	0.0739745	5.61549e-11	0.376242	0.0519552	0.0381678	-0.0656411	-0.244539	0.0366513	0.0366962	0.0366821	0.0367267	-0.020005	0.123915	-0.0338805	0.110216	-0.137662	0.00637943	-0.316647	-0.172431	0.0526068	0.0376785	-0.0656062	-0.244359	0.03632	0.0370604	0.0366263	0.0362442	-0.0186608	0.122249	-0.0359856	0.109027	-0.136671	0.00619309	-0.315732	-0.171534
Change in household composition	Fractional anisotropy	Left	cingulum (anterior)	697	0.921246	0.156148	0.151305	32.2436	1.8031	3.67548	-3.79996	-9.7503	0.0718043	0.000255632	0.000157366	3.83632e-21	0.431809	0.0629444	0.128631	-0.13246	-0.340735	0.034909	0.0349971	0.0348582	0.0349461	-0.00559498	0.131484	0.0599189	0.197344	-0.200899	-0.0640202	-0.409348	-0.272123	0.063193	0.129008	-0.131945	-0.340577	0.0346959	0.0347182	0.0347846	0.0347869	-0.0043958	0.131345	0.0616578	0.195938	-0.19897	-0.0642493	-0.407308	-0.270772
Change in household composition	Fractional anisotropy	Left	cingulum (posterior)	697	0.862139	0.260958	0.256716	61.5281	-1.80206	1.56203	-3.00674	-15.1076	0.0719681	0.118736	0.00273559	8.11188e-45	0.431809	-0.0588719	0.051159	-0.0980849	-0.49408	0.0326692	0.0327517	0.0326217	0.032704	-0.123014	0.00527002	-0.0131448	0.115463	-0.162133	-0.0340364	-0.55829	-0.42987	-0.0582404	0.0511989	-0.0981285	-0.494304	0.0325679	0.0324019	0.0331698	0.0332217	-0.122743	0.00589059	-0.012397	0.114233	-0.162496	-0.0329191	-0.560995	-0.429523
Family issues with police, justice or child protective services	Fractional anisotropy	Right	cingulum (posterior)	697	0.949204	0.104152	0.0990111	20.2585	-1.28707	1.92358	-1.16304	-8.48588	0.198498	0.0548141	0.245212	1.2821e-16	0.476396	-0.0463189	0.0693505	-0.0417662	-0.305853	0.0359879	0.0360528	0.0359113	0.0360426	-0.116977	0.0243389	-0.00143462	0.140136	-0.112274	0.0287411	-0.376618	-0.235088	-0.0466876	0.0688165	-0.041934	-0.305268	0.0356499	0.0361965	0.0351149	0.0364381	-0.117817	0.0227112	-0.00260409	0.138419	-0.11188	0.0246747	-0.377212	-0.235011
Family issues with police, justice or child protective services	Fractional anisotropy	Left	cingulum (posterior)	697	0.862655	0.260072	0.255826	61.246	-1.55227	1.58232	-3.02105	-15.1436	0.121053	0.114031	0.00261116	5.37362e-45	0.476396	-0.0507692	0.0518454	-0.0985978	-0.496048	0.0327065	0.0327655	0.0326369	0.0327562	-0.114984	0.0134459	-0.0124855	0.116176	-0.162676	-0.0345194	-0.560361	-0.431736	-0.0517007	0.0520067	-0.098511	-0.495143	0.0319404	0.032557	0.0324903	0.0327653	-0.115347	0.0129436	-0.0114662	0.115682	-0.16305	-0.0349145	-0.558242	-0.431583
Family issues with police, justice or child protective services	Fractional anisotropy	Left	uncinate fasciculus	697	0.979231	0.0465789	0.0411074	8.5129	1.38685	0.320748	0.634654	-5.48184	0.165932	0.748497	0.525863	5.88858e-08	0.476396	0.0514885	0.0119297	0.0235122	-0.20383	0.0371263	0.0371933	0.0370473	0.0371828	-0.0214044	0.124381	-0.0610946	0.084954	-0.0492255	0.09625	-0.276833	-0.130826	0.051578	0.0114683	0.0236255	-0.204059	0.0364714	0.0371102	0.0369436	0.0370239	-0.0173199	0.12387	-0.0604231	0.083952	-0.0498602	0.0950118	-0.276235	-0.133522
Accumulated adverse childhood experiences	Fractional anisotropy	Right	cingulum (anterior)	623	0.965024	0.0746693	0.0687282	12.5682	1.16877	4.26824	-2.23027	-4.75348	0.242941	2.27717e-05	0.0260848	2.48548e-06	0.485883	0.0451782	0.165271	-0.0862309	-0.184171	0.0386544	0.0387211	0.0386638	0.0387445	-0.0307304	0.121087	0.089231	0.24131	-0.162158	-0.0103037	-0.260257	-0.108085	0.0452781	0.164808	-0.0862111	-0.184006	0.038557	0.0385971	0.0385894	0.039453	-0.0305966	0.119633	0.0881768	0.241064	-0.161309	-0.0112269	-0.260618	-0.104977
Accumulated adverse childhood experiences	Fractional anisotropy	Left	cingulum (anterior)	623	0.920561	0.157975	0.152568	29.2207	1.43155	3.07899	-3.65224	-9.40479	0.152774	0.00216842	0.00028182	9.82932e-20	0.485883	0.0527861	0.113728	-0.134703	-0.347595	0.0368734	0.036937	0.0368824	0.0369593	-0.0196251	0.125197	0.0411924	0.186265	-0.207132	-0.0622746	-0.420175	-0.275015	0.0531787	0.113916	-0.133805	-0.347759	0.037361	0.0366612	0.0366733	0.0372905	-0.0195081	0.125411	0.0407903	0.186007	-0.2046	-0.0602247	-0.418539	-0.273288
Accumulated adverse childhood experiences	Fractional anisotropy	Left	cingulum (posterior)	623	0.851486	0.279597	0.274972	60.4485	-1.24353	1.88659	-2.82066	-14.9763	0.21414	0.0596809	0.00494505	1.55703e-43	0.485883	-0.0424126	0.0644559	-0.0962266	-0.511981	0.0341066	0.0341654	0.0341149	0.0341861	-0.10939	0.0245652	-0.00263737	0.131549	-0.163221	-0.0292325	-0.579115	-0.444847	-0.0415818	0.0647138	-0.0962576	-0.512733	0.0343486	0.0338506	0.0337737	0.0341924	-0.107205	0.0249809	-7.65216e-05	0.130811	-0.162811	-0.0309625	-0.579339	-0.448021
Accumulated adverse childhood experiences	Fractional anisotropy	Left	uncinate fasciculus	623	0.97799	0.0496378	0.0435359	8.13488	1.55634	-0.546617	0.0924435	-5.44083	0.120135	0.584837	0.926375	7.63043e-08	0.485883	0.0609677	-0.02145	0.00362224	-0.213634	0.0391737	0.0392413	0.0391833	0.039265	-0.0159608	0.137896	-0.0985112	0.0556113	-0.0733251	0.0805696	-0.290742	-0.136526	0.061472	-0.0205665	0.00365994	-0.21385	0.0387728	0.0391103	0.0386214	0.0391844	-0.0144125	0.136614	-0.0983504	0.0551696	-0.0733768	0.079304	-0.29016	-0.136442
Accumulated adverse childhood experiences	Fractional anisotropy	Both	corpus callosum (genu)	623	0.870239	0.247515	0.242683	51.2308	1.20778	0.0918327	-0.909611	-14.1673	0.22759	0.926861	0.363379	1.06621e-39	0.485883	0.0421005	0.0032066	-0.0317147	-0.494992	0.0348577	0.0349179	0.0348663	0.034939	-0.0263524	0.110553	-0.0653644	0.0717776	-0.100184	0.0367549	-0.563604	-0.426379	0.0423898	0.0032127	-0.0323634	-0.495124	0.0346649	0.0354155	0.0346789	0.0344011	-0.0259445	0.110976	-0.0673231	0.0720538	-0.102877	0.0362619	-0.561943	-0.426216
Accumulated adverse childhood experiences	Fractional anisotropy	Both	corpus callosum (splenium)	623	0.877551	0.234817	0.229904	47.7961	-1.34394	2.62507	2.69805	-12.8586	0.179457	0.00887569	0.00716373	9.94155e-34	0.485883	-0.0472403	0.092432	0.0948612	-0.45304	0.0351506	0.0352113	0.0351592	0.0352326	-0.116268	0.0217877	0.0232849	0.161579	0.0258162	0.163906	-0.522229	-0.383851	-0.0478033	0.0929849	0.0952959	-0.45331	0.0356595	0.035462	0.0350139	0.0353436	-0.11776	0.0219253	0.0229373	0.160756	0.0290023	0.165744	-0.520722	-0.382947
Family issues with police, justice or child protective services	Fractional anisotropy	Both	fornix (column and body)	697	0.951964	0.098936	0.0937649	19.1325	-1.08084	1.11474	0.81468	-8.43884	0.280141	0.265348	0.415534	1.84848e-16	0.560283	-0.0390103	0.0403062	0.0293413	-0.305042	0.0360925	0.0361576	0.0360157	0.0361474	-0.109873	0.0318528	-0.0306847	0.111297	-0.041371	0.100054	-0.376013	-0.234071	-0.0398233	0.039825	0.0290258	-0.305591	0.0359047	0.0356686	0.0357745	0.035955	-0.114595	0.0276985	-0.0285473	0.111084	-0.0430632	0.0988747	-0.374463	-0.233221
Family issues with police, justice or child protective services	Fractional anisotropy	Right	superior longitudinal fasciculus	697	0.979661	0.0457408	0.0402644	8.35238	-0.947591	4.02187	1.03828	-3.49183	0.343666	6.40445e-05	0.299498	0.000509993	0.589142	-0.035196	0.149652	0.0384826	-0.129893	0.0371426	0.0372096	0.0370636	0.0371991	-0.108121	0.0377289	0.0765958	0.222709	-0.0342871	0.111252	-0.202928	-0.056857	-0.0355136	0.149487	0.0384146	-0.129755	0.0370099	0.0369234	0.0370139	0.0365326	-0.10859	0.0358997	0.0774856	0.221633	-0.0323015	0.111373	-0.200846	-0.0595968
Exposure to violence	Fractional anisotropy	Right	superior longitudinal fasciculus	697	0.979792	0.0454858	0.040008	8.3036	0.84351	4.09403	0.941279	-3.45717	0.399233	4.73622e-05	0.346888	0.000579018	0.677825	0.0312865	0.152037	0.0349421	-0.128493	0.0370908	0.0371362	0.0371219	0.0371671	-0.0415366	0.10411	0.0791246	0.224949	-0.0379421	0.107826	-0.201466	-0.0555202	0.0322561	0.15244	0.0352484	-0.128116	0.0367437	0.0373141	0.0371395	0.036512	-0.0386916	0.105092	0.0802227	0.224805	-0.0367696	0.107369	-0.19795	-0.054709
Exposure to violence	Fractional anisotropy	Both	corpus callosum (body)	697	0.995781	0.0140777	0.0084196	2.48806	-0.860459	2.49128	-1.0996	-1.09567	0.389832	0.0129597	0.271887	0.273603	0.677825	-0.032436	0.0940267	-0.0414854	-0.0413874	0.0376961	0.0377423	0.0377277	0.0377736	-0.106448	0.0415756	0.0199245	0.168129	-0.115559	0.0325883	-0.115551	0.0327764	-0.0332953	0.0935144	-0.0407627	-0.0409267	0.0384812	0.0380571	0.0371101	0.0376536	-0.109541	0.0399173	0.0200127	0.167966	-0.111838	0.0313174	-0.115992	0.0349983
Exposure to violence	Fractional anisotropy	Both	corpus callosum (splenium)	697	0.882849	0.225025	0.220577	50.5959	-0.752702	2.74276	2.27044	-13.3806	0.451883	0.006249	0.0234853	1.65765e-36	0.677825	-0.025156	0.0917779	0.075944	-0.448112	0.033421	0.0334619	0.033449	0.0334897	-0.0907739	0.0404618	0.0260797	0.157476	0.0102711	0.141617	-0.513865	-0.38236	-0.0249062	0.0913122	0.0762051	-0.44866	0.0335764	0.0335886	0.0335065	0.0334739	-0.090368	0.0415903	0.0267348	0.156689	0.00915982	0.139996	-0.513644	-0.382705
Accumulated adverse childhood experiences	Fractional anisotropy	Both	fornix (column and body)	623	0.950285	0.10272	0.0969588	17.8301	-0.760254	0.762568	1.29354	-8.13266	0.44739	0.44601	0.196302	2.27697e-15	0.683702	-0.0289383	0.0290765	0.0492495	-0.310283	0.038064	0.0381297	0.0380733	0.0381527	-0.103688	0.0458109	-0.0458018	0.103955	-0.025518	0.124017	-0.385207	-0.23536	-0.0282163	0.0295948	0.0489998	-0.310447	0.037521	0.0384178	0.0369036	0.0380979	-0.103047	0.0454941	-0.0464101	0.104215	-0.0217789	0.122031	-0.38177	-0.232153
Accumulated adverse childhood experiences	Fractional anisotropy	Right	cingulum (posterior)	623	0.941637	0.118976	0.11332	21.033	-0.746244	2.10914	-1.36487	-8.59811	0.455801	0.035331	0.172785	6.54819e-17	0.683702	-0.0281465	0.0796889	-0.0514924	-0.325056	0.0377176	0.0377827	0.0377268	0.0378055	-0.102216	0.0459225	0.00549207	0.153886	-0.12558	0.0225948	-0.399298	-0.250814	-0.0279966	0.0798166	-0.0512722	-0.324047	0.0379678	0.0381137	0.0368685	0.0372459	-0.101603	0.0466509	0.00577055	0.154919	-0.123443	0.020937	-0.396399	-0.252349
Accumulated adverse childhood experiences	Fractional anisotropy	Right	superior longitudinal fasciculus	623	0.980873	0.0440255	0.0378876	7.17275	0.600459	3.73675	0.909277	-3.2743	0.548418	0.000203549	0.363556	0.00111792	0.731225	0.0235916	0.147067	0.0357335	-0.128944	0.0392892	0.039357	0.0392988	0.0393808	-0.0535638	0.100747	0.0697787	0.224356	-0.0414407	0.112908	-0.20628	-0.0516093	0.0233417	0.146486	0.0355515	-0.12895	0.0392375	0.0390282	0.0394128	0.0388939	-0.0535103	0.0990102	0.0708611	0.223741	-0.0422493	0.110087	-0.206393	-0.0540305
Family issues with police, justice or child protective services	Fractional anisotropy	Left	cingulum (anterior)	697	0.923075	0.152795	0.147933	31.4262	0.692369	3.59216	-3.74221	-9.69984	0.488936	0.000351008	0.000197431	5.93632e-21	0.733405	0.024231	0.125942	-0.130688	-0.339984	0.0349973	0.0350604	0.0349228	0.0350505	-0.0444817	0.0929437	0.0571058	0.194779	-0.199255	-0.0621219	-0.408801	-0.271167	0.0236327	0.125597	-0.12969	-0.340372	0.0343391	0.0352734	0.0352383	0.0357937	-0.0417242	0.0923998	0.0560507	0.193957	-0.199881	-0.0620574	-0.410524	-0.269841
Accumulated adverse childhood experiences	Fractional anisotropy	Right	uncinate fasciculus	623	0.968983	0.067062	0.061072	11.1957	0.492987	0.624431	-2.06024	-6.30427	0.622195	0.532573	0.0397901	5.48419e-10	0.746634	0.0191343	0.0242778	-0.0799836	-0.245258	0.0388129	0.0388799	0.0388224	0.0389034	-0.0570857	0.0953543	-0.0520737	0.100629	-0.156222	-0.00374494	-0.321656	-0.16886	0.0189575	0.0246641	-0.0795473	-0.245451	0.0381815	0.0386756	0.0389339	0.0382182	-0.0563301	0.0937733	-0.0506444	0.099682	-0.154844	-0.00379519	-0.318684	-0.170175
Exposure to violence	Fractional anisotropy	Right	cingulum (anterior)	697	0.963907	0.0761858	0.0708841	14.3702	0.55518	4.90721	-2.09437	-5.01381	0.57895	1.15119e-06	0.0365873	6.77564e-07	0.758338	0.0202582	0.179281	-0.0764867	-0.183327	0.0364895	0.0365341	0.0365201	0.0365645	-0.0513842	0.0919007	0.10755	0.251011	-0.148189	-0.00478411	-0.255117	-0.111538	0.0208481	0.179549	-0.0759609	-0.182946	0.0366883	0.0368316	0.0358916	0.0368222	-0.053373	0.0934494	0.109059	0.252362	-0.146721	-0.00517304	-0.251905	-0.109929
Exposure to violence	Fractional anisotropy	Left	superior longitudinal fasciculus	697	0.920271	0.157934	0.153101	32.6815	0.479197	3.09322	-0.132284	-10.6986	0.631949	0.00205904	0.894798	7.74004e-25	0.758338	0.0166941	0.107892	-0.00461233	-0.373481	0.0348376	0.0348803	0.0348668	0.0349092	-0.0517051	0.0850933	0.0394095	0.176375	-0.0730689	0.0638443	-0.44202	-0.304941	0.0173041	0.107453	-0.00510946	-0.373738	0.0346192	0.0340737	0.0355628	0.0350642	-0.0497985	0.0850566	0.0401625	0.174351	-0.0735802	0.0646331	-0.443698	-0.306927
Substance abuse in the family	Fractional anisotropy	Both	fornix (column and body)	697	0.952187	0.0985133	0.0933398	19.0418	-0.916976	1.17673	0.758621	-8.43763	0.359472	0.239706	0.448336	1.8659e-16	0.793474	-0.0330448	0.0424706	0.0273084	-0.305357	0.0360367	0.0360921	0.0359975	0.0361899	-0.103798	0.0377087	-0.0283916	0.113333	-0.0433681	0.0979849	-0.376411	-0.234303	-0.0338739	0.0429772	0.0273402	-0.305549	0.0366339	0.035157	0.0349317	0.0361387	-0.112322	0.0322226	-0.0263679	0.113292	-0.0386604	0.097597	-0.375927	-0.234563
Substance abuse in the family	Fractional anisotropy	Right	cingulum (anterior)	697	0.963938	0.0761264	0.0708244	14.358	0.513206	4.91087	-2.0545	-4.96865	0.60797	1.1306e-06	0.0402996	8.49163e-07	0.793474	0.0187225	0.179431	-0.0748695	-0.182034	0.0364814	0.0365375	0.0364417	0.0366365	-0.0529041	0.0903491	0.107694	0.251168	-0.146418	-0.00332082	-0.253965	-0.110103	0.0183647	0.179234	-0.0750538	-0.182891	0.0363325	0.0364611	0.0361176	0.036813	-0.0544428	0.0894089	0.106739	0.248789	-0.145686	-0.0037892	-0.255267	-0.110583
Substance abuse in the family	Fractional anisotropy	Left	cingulum (anterior)	697	0.923157	0.152644	0.147781	31.3897	-0.596351	3.54743	-3.72444	-9.75819	0.551134	0.000415079	0.000211577	3.58275e-21	0.793474	-0.0208353	0.124131	-0.129983	-0.342381	0.034938	0.0349917	0.0349	0.0350865	-0.0894316	0.047761	0.0554288	0.192832	-0.198505	-0.0614611	-0.411269	-0.273493	-0.0213851	0.123912	-0.131023	-0.342603	0.0350794	0.035425	0.0350373	0.035886	-0.0918094	0.0485778	0.0541787	0.193898	-0.199283	-0.0636277	-0.41321	-0.271113
Substance abuse in the family	Fractional anisotropy	Right	cingulum (posterior)	697	0.950106	0.102449	0.0972982	19.8894	-0.575194	2.00288	-1.22304	-8.448	0.565345	0.045577	0.221729	1.72156e-16	0.793474	-0.0206828	0.0721301	-0.04393	-0.305064	0.0359579	0.0360132	0.0359188	0.0361108	-0.0912816	0.049916	0.00142275	0.142837	-0.114452	0.026592	-0.375963	-0.234165	-0.0206491	0.0720093	-0.0438377	-0.304256	0.0357006	0.0356413	0.0361284	0.0363294	-0.0926288	0.049345	0.00119269	0.141992	-0.115478	0.0264379	-0.37568	-0.234269
Substance abuse in the family	Fractional anisotropy	Left	cingulum (posterior)	697	0.863797	0.258112	0.253854	60.6237	-0.749292	1.67589	-3.09268	-15.0865	0.453934	0.094209	0.00206279	1.03221e-44	0.793474	-0.0244955	0.0548714	-0.100994	-0.495298	0.0326915	0.0327417	0.0326559	0.0328304	-0.088681	0.0396901	-0.00941283	0.119156	-0.16511	-0.0368784	-0.559756	-0.430839	-0.0252051	0.0553457	-0.101022	-0.494988	0.0325021	0.0335544	0.0318118	0.0324561	-0.0884432	0.0386251	-0.00845216	0.122968	-0.16199	-0.0385678	-0.559112	-0.431461
Substance abuse in the family	Fractional anisotropy	Right	superior longitudinal fasciculus	697	0.980244	0.0446055	0.0391226	8.13539	-0.261903	4.08639	0.99625	-3.46028	0.793474	4.89099e-05	0.319474	0.000572497	0.793474	-0.00971621	0.151832	0.0369192	-0.128917	0.0370985	0.0371555	0.0370582	0.0372562	-0.0825544	0.063122	0.0788819	0.224782	-0.0358398	0.109678	-0.202065	-0.055769	-0.010099	0.151935	0.0372919	-0.129168	0.0370945	0.0361638	0.0366195	0.0369723	-0.0838264	0.062438	0.0831206	0.223945	-0.0345522	0.107902	-0.201154	-0.0578564
Substance abuse in the family	Fractional anisotropy	Left	superior longitudinal fasciculus	697	0.920371	0.157752	0.152918	32.6367	0.280607	3.09442	-0.0964477	-10.6564	0.779095	0.00205085	0.923193	1.14357e-24	0.793474	0.00977425	0.107952	-0.00335586	-0.372769	0.0348325	0.0348861	0.0347947	0.0349806	-0.058615	0.0781635	0.0394579	0.176447	-0.0716708	0.064959	-0.441449	-0.304089	0.0101908	0.107143	-0.00329314	-0.372352	0.0350623	0.0346563	0.0344726	0.0348376	-0.0581708	0.0791984	0.0410217	0.176268	-0.0710206	0.0651217	-0.441009	-0.305247
Substance abuse in the family	Fractional anisotropy	Right	uncinate fasciculus	697	0.96945	0.0655289	0.0601661	12.2191	0.425738	1.0392	-1.68977	-6.60186	0.67043	0.299073	0.0915199	8.04862e-11	0.793474	0.0156203	0.0381868	-0.0619301	-0.243252	0.03669	0.0367464	0.0366501	0.036846	-0.0564159	0.0876565	-0.0339601	0.110334	-0.133888	0.0100277	-0.315595	-0.17091	0.0160861	0.0376638	-0.0626173	-0.243604	0.0360889	0.0362954	0.0361086	0.0371719	-0.055402	0.0855773	-0.0335695	0.109688	-0.134534	0.00954772	-0.316662	-0.172598
Substance abuse in the family	Fractional anisotropy	Left	uncinate fasciculus	697	0.978887	0.0472476	0.0417798	8.64116	1.55366	0.248776	0.712926	-5.44394	0.12072	0.803608	0.47613	7.22654e-08	0.793474	0.0575586	0.0092306	0.0263832	-0.20254	0.0370472	0.0371041	0.0370069	0.0372047	-0.0151788	0.130296	-0.0636187	0.0820799	-0.0462751	0.0990415	-0.275587	-0.129494	0.057653	0.00930388	0.0271876	-0.202585	0.0363335	0.0371363	0.0368326	0.0376497	-0.0128403	0.129501	-0.0625376	0.0822569	-0.0473	0.0994989	-0.276558	-0.128888
Substance abuse in the family	Fractional anisotropy	Both	corpus callosum (genu)	697	0.877116	0.235058	0.230668	53.545	-0.272968	0.382264	-1.12962	-14.523	0.784959	0.702382	0.259025	6.06225e-42	0.793474	-0.00906131	0.0127089	-0.0374575	-0.484148	0.0331955	0.0332465	0.0331594	0.0333366	-0.0742365	0.0561139	-0.0525664	0.0779843	-0.102562	0.0276468	-0.5496	-0.418695	-0.00860817	0.0121381	-0.037103	-0.484449	0.0330291	0.0333433	0.0333685	0.0331528	-0.0762863	0.0542558	-0.0539765	0.0761054	-0.102928	0.0275101	-0.54924	-0.41873
Substance abuse in the family	Fractional anisotropy	Both	corpus callosum (body)	697	0.996046	0.0135535	0.00789243	2.39415	-0.607975	2.48622	-1.16794	-1.13628	0.543402	0.013144	0.243229	0.256228	0.793474	-0.0229186	0.093866	-0.0439795	-0.0430161	0.0376966	0.0377545	0.0376556	0.0378568	-0.096931	0.0510939	0.0197398	0.167992	-0.117911	0.0299524	-0.117343	0.031311	-0.0228102	0.0940898	-0.0442618	-0.0432269	0.0372732	0.0375938	0.0372932	0.037722	-0.10052	0.0477883	0.0200845	0.167193	-0.118229	0.0289679	-0.11668	0.0334684
Substance abuse in the family	Fractional anisotropy	Both	corpus callosum (splenium)	697	0.883143	0.224509	0.220058	50.4463	-0.319852	2.74035	2.21956	-13.3747	0.749176	0.00629443	0.0267698	1.76573e-36	0.793474	-0.0106906	0.0917333	0.074105	-0.448932	0.0334236	0.033475	0.0333873	0.0335657	-0.0763137	0.0549324	0.0260094	0.157457	0.00855333	0.139657	-0.514834	-0.38303	-0.010271	0.0914931	0.0737766	-0.44915	0.0330245	0.0335501	0.0331202	0.0333554	-0.0758154	0.0524551	0.0255647	0.157983	0.0074165	0.138444	-0.512376	-0.382292
Bereavement	Fractional anisotropy	Both	fornix (column and body)	697	0.951731	0.0993774	0.0942088	19.2273	-1.22897	1.20488	0.805339	-8.40566	0.219498	0.228658	0.420899	2.39037e-16	0.807197	-0.0441993	0.0434673	0.0289849	-0.303464	0.0359645	0.036076	0.0359909	0.0361023	-0.114811	0.0264124	-0.0273634	0.114298	-0.0416787	0.0996485	-0.374346	-0.232581	-0.0446063	0.04338	0.0286369	-0.303489	0.0360563	0.0360243	0.0354399	0.036182	-0.115371	0.026786	-0.0264973	0.113206	-0.0395153	0.0983778	-0.370676	-0.231834
Bereavement	Fractional anisotropy	Right	cingulum (anterior)	697	0.964078	0.0758563	0.0705528	14.3029	0.244136	4.90076	-2.0673	-5.0087	0.807197	1.18833e-06	0.039074	6.95148e-07	0.807197	0.00889414	0.179094	-0.0753695	-0.183172	0.0364311	0.0365441	0.0364579	0.0365707	-0.0626337	0.080422	0.107344	0.250844	-0.14695	-0.00378911	-0.254974	-0.11137	0.00976801	0.179247	-0.0758277	-0.183073	0.0354197	0.0364895	0.0365029	0.0373537	-0.060739	0.0789386	0.108465	0.250958	-0.147061	-0.00569431	-0.255579	-0.110897
Bereavement	Fractional anisotropy	Left	cingulum (anterior)	697	0.923263	0.15245	0.147586	31.3425	0.442084	3.54741	-3.72717	-9.73699	0.658566	0.000415105	0.00020934	4.30551e-21	0.807197	0.0154237	0.124149	-0.130132	-0.341013	0.0348887	0.034997	0.0349144	0.0350224	-0.0530759	0.0839233	0.0554365	0.192861	-0.198682	-0.0615819	-0.409775	-0.272251	0.0157644	0.123501	-0.130226	-0.341221	0.0352939	0.0354597	0.0350497	0.0349044	-0.0521148	0.0842856	0.0549551	0.193376	-0.197366	-0.0626115	-0.409276	-0.271399
Bereavement	Fractional anisotropy	Right	cingulum (posterior)	697	0.950128	0.102409	0.0972576	19.8807	-0.547277	2.01695	-1.19966	-8.43047	0.584364	0.0440838	0.23068	1.97243e-16	0.807197	-0.0196494	0.072641	-0.043104	-0.303847	0.0359039	0.0360153	0.0359303	0.0360415	-0.0901421	0.0508434	0.00192953	0.143352	-0.113649	0.0274405	-0.37461	-0.233084	-0.0196211	0.0734255	-0.0424018	-0.303545	0.0357576	0.0354624	0.035884	0.0357086	-0.0908956	0.0510792	0.00437829	0.144863	-0.115096	0.0269626	-0.371503	-0.232656
Bereavement	Fractional anisotropy	Left	cingulum (posterior)	697	0.862863	0.259716	0.255467	61.1325	-1.43961	1.70634	-3.04492	-15.0911	0.150428	0.0883896	0.00241513	9.79509e-45	0.807197	-0.0469403	0.0558102	-0.0993565	-0.493952	0.0326063	0.0327075	0.0326303	0.0327313	-0.110959	0.0170781	-0.00840679	0.120027	-0.163422	-0.0352911	-0.558215	-0.429688	-0.0474194	0.0560484	-0.0988687	-0.494185	0.0325813	0.0319596	0.0326112	0.0323863	-0.110058	0.0175123	-0.00633833	0.117912	-0.164191	-0.0342138	-0.558271	-0.432076
Bereavement	Fractional anisotropy	Right	superior longitudinal fasciculus	697	0.979856	0.0453603	0.0398818	8.2796	0.787262	4.07975	0.977965	-3.44883	0.431396	5.0294e-05	0.328431	0.000596889	0.807197	0.0291502	0.151531	0.036238	-0.12819	0.0370273	0.0371422	0.0370545	0.0371692	-0.0435482	0.101849	0.078607	0.224455	-0.0365138	0.10899	-0.201167	-0.0552133	0.0293312	0.150945	0.0368252	-0.128373	0.0370073	0.0376324	0.0371878	0.0375289	-0.0436714	0.101883	0.0783449	0.226152	-0.0382459	0.109945	-0.202959	-0.0546321
Bereavement	Fractional anisotropy	Left	superior longitudinal fasciculus	697	0.920363	0.157766	0.152932	32.6402	0.30055	3.08695	-0.10857	-10.6936	0.763848	0.00210241	0.913575	8.10763e-25	0.807197	0.0104529	0.107694	-0.00377873	-0.37334	0.0347791	0.034887	0.0348047	0.0349124	-0.0578316	0.0787373	0.0391981	0.176191	-0.0721133	0.0645559	-0.441886	-0.304793	0.0108492	0.107378	-0.00439988	-0.373503	0.0345969	0.0346952	0.0348177	0.0340144	-0.0591496	0.0773476	0.0391181	0.174017	-0.0738894	0.0634106	-0.43983	-0.306422
Bereavement	Fractional anisotropy	Right	uncinate fasciculus	697	0.968823	0.0667383	0.0613825	12.4608	1.0415	1.02039	-1.7251	-6.64145	0.298006	0.307899	0.0849536	6.25562e-11	0.807197	0.0381296	0.0374726	-0.0632028	-0.244078	0.0366104	0.0367239	0.0366373	0.0367507	-0.0337502	0.110009	-0.0346302	0.109575	-0.135135	0.00872985	-0.316233	-0.171922	0.0385949	0.0374928	-0.0632853	-0.244534	0.0365988	0.0367908	0.0365762	0.0366992	-0.031873	0.108876	-0.0332679	0.109737	-0.135314	0.00947598	-0.315605	-0.170812
Bereavement	Fractional anisotropy	Left	uncinate fasciculus	697	0.980462	0.0441794	0.0386941	8.05409	0.410806	0.225087	0.679222	-5.54114	0.681341	0.821978	0.497223	4.26363e-08	0.807197	0.0152204	0.00836539	0.0251838	-0.206087	0.0370502	0.0371651	0.0370774	0.0371922	-0.0575229	0.0879638	-0.0646036	0.0813344	-0.047613	0.0979806	-0.279109	-0.133065	0.0146346	0.00855638	0.0249265	-0.206039	0.0364517	0.0371255	0.0370066	0.0367814	-0.0569214	0.0844547	-0.0631732	0.0823393	-0.0490195	0.0983182	-0.276676	-0.133576
Bereavement	Fractional anisotropy	Both	corpus callosum (genu)	697	0.876029	0.236951	0.232572	54.1103	1.3433	0.366925	-1.16439	-14.5468	0.179611	0.713786	0.244663	4.64228e-42	0.807197	0.0444685	0.0121843	-0.0385742	-0.4834	0.0331038	0.0332065	0.0331282	0.0332307	-0.0205267	0.109464	-0.0530125	0.0773811	-0.103617	0.0264687	-0.548644	-0.418156	0.0447515	0.0119468	-0.0386477	-0.483322	0.0326211	0.0335773	0.0326308	0.0331618	-0.0196152	0.109559	-0.0536299	0.0800409	-0.102586	0.0246363	-0.547915	-0.418033
Bereavement	Fractional anisotropy	Both	corpus callosum (body)	697	0.996114	0.0134181	0.00775618	2.3699	-0.523329	2.50018	-1.14475	-1.1025	0.600912	0.0126418	0.252705	0.270626	0.807197	-0.019699	0.0944028	-0.043122	-0.0416589	0.0376417	0.0377584	0.0376693	0.0377859	-0.0936036	0.0542057	0.0202689	0.168537	-0.117081	0.030837	-0.115847	0.032529	-0.0192418	0.0940817	-0.0423116	-0.0421958	0.0379439	0.0377463	0.0377647	0.0377846	-0.0946287	0.0542082	0.0194718	0.167457	-0.113806	0.0312591	-0.114873	0.0333464
Bereavement	Fractional anisotropy	Both	corpus callosum (splenium)	697	0.882774	0.225157	0.220711	50.6344	-0.828125	2.75666	2.2472	-13.3896	0.407883	0.00599232	0.0249396	1.50467e-36	0.807197	-0.0276252	0.0922437	0.0750186	-0.448373	0.0333587	0.0334622	0.0333832	0.0334865	-0.0931207	0.0378704	0.026545	0.157942	0.0094749	0.140562	-0.514119	-0.382626	-0.0269013	0.0925123	0.0752907	-0.448337	0.0332665	0.0326884	0.0338606	0.033169	-0.0912586	0.0399657	0.0275612	0.156423	0.00952207	0.141247	-0.513087	-0.381858
Parental psychiatric diagnosis	Fractional anisotropy	Left	superior longitudinal fasciculus	703	0.917803	0.162404	0.157638	34.0767	-1.10192	3.15814	-0.16455	-10.9097	0.270872	0.00165571	0.869345	1.04119e-25	0.812617	-0.0381114	0.10946	-0.00568554	-0.378698	0.0345862	0.0346596	0.034552	0.0347119	-0.106016	0.0297933	0.0414113	0.177509	-0.073523	0.062152	-0.44685	-0.310547	-0.0380833	0.109372	-0.00527806	-0.379209	0.0342494	0.0347207	0.0347457	0.0350307	-0.105573	0.0279956	0.0416101	0.178113	-0.0737719	0.0626688	-0.448287	-0.312237
Parental psychiatric diagnosis	Fractional anisotropy	Right	uncinate fasciculus	703	0.967515	0.0692108	0.0639147	13.0683	-1.12086	0.997043	-1.61661	-6.87623	0.262731	0.319087	0.106411	1.35865e-11	0.812617	-0.040866	0.0364289	-0.0588827	-0.251616	0.0364596	0.036537	0.0364235	0.0365921	-0.112449	0.0307167	-0.0353057	0.108164	-0.130395	0.0126292	-0.323459	-0.179773	-0.0407982	0.0356703	-0.0583384	-0.252557	0.0366568	0.0364008	0.0364238	0.0358904	-0.112535	0.0303111	-0.036097	0.107638	-0.130027	0.0133816	-0.320762	-0.182128
Parental psychiatric diagnosis	Fractional anisotropy	Both	corpus callosum (genu)	703	0.874141	0.2402	0.235877	55.5608	-1.31638	0.374737	-1.16477	-14.7954	0.188476	0.707969	0.244508	2.54863e-43	0.812617	-0.0433627	0.0123704	-0.0383305	-0.489146	0.0329409	0.0330108	0.0329083	0.0330606	-0.108037	0.0213117	-0.0524412	0.077182	-0.102941	0.0262798	-0.554055	-0.424236	-0.0428495	0.0133204	-0.0377739	-0.488715	0.0326419	0.0330865	0.0323909	0.03279	-0.106917	0.0201029	-0.0510645	0.0776714	-0.101984	0.0263025	-0.553875	-0.424738
Parental psychiatric diagnosis	Fractional anisotropy	Both	corpus callosum (splenium)	703	0.880172	0.22968	0.225297	52.4018	-1.35085	2.79834	2.32032	-13.6032	0.17718	0.0052773	0.0206089	1.40035e-37	0.812617	-0.0448051	0.0930128	0.0768847	-0.452833	0.0331682	0.0332386	0.0331354	0.0332887	-0.109926	0.0203155	0.027754	0.158272	0.0118285	0.141941	-0.51819	-0.387475	-0.0448949	0.0933139	0.0767683	-0.452951	0.0327386	0.0328807	0.0329715	0.0332902	-0.109569	0.0179346	0.0291469	0.156928	0.0130154	0.142502	-0.517425	-0.386391
Any adverse childhood experience	Fractional anisotropy	Both	fornix (column and body)	623	0.950299	0.102692	0.096931	17.8248	-0.747501	0.794948	1.2579	-8.11844	0.455043	0.426947	0.2089	2.53157e-15	0.817027	-0.0283786	0.0303067	0.0477846	-0.309689	0.0379646	0.0381242	0.0379877	0.0381463	-0.102933	0.0461756	-0.0445607	0.105174	-0.0268148	0.122384	-0.3846	-0.234778	-0.0282686	0.0310097	0.0475774	-0.310854	0.0372193	0.0383054	0.038219	0.037353	-0.0984046	0.0481381	-0.0443855	0.104827	-0.0264387	0.121532	-0.38353	-0.235637
Any adverse childhood experience	Fractional anisotropy	Right	cingulum (anterior)	623	0.96604	0.0727201	0.0667665	12.2144	0.231468	4.23104	-2.15554	-4.77204	0.817027	2.67588e-05	0.0315016	2.27427e-06	0.817027	0.00893315	0.163977	-0.0832405	-0.185051	0.0385935	0.0387557	0.0386169	0.0387782	-0.0668559	0.0847222	0.0878692	0.240084	-0.159076	-0.00740534	-0.261203	-0.108899	0.00867574	0.163403	-0.0823171	-0.185163	0.0385948	0.0385618	0.0387284	0.0387065	-0.0671768	0.0832828	0.0858928	0.237003	-0.157986	-0.00494857	-0.260129	-0.109399
Any adverse childhood experience	Fractional anisotropy	Left	cingulum (anterior)	623	0.9215	0.156256	0.150838	28.8439	0.880949	3.0249	-3.57382	-9.42553	0.378685	0.00258955	0.000379014	8.2693e-20	0.817027	0.0324314	0.111827	-0.131647	-0.348653	0.0368141	0.0369688	0.0368364	0.0369903	-0.0398634	0.104726	0.0392285	0.184426	-0.203986	-0.0593082	-0.421293	-0.276012	0.0324641	0.112225	-0.131361	-0.348576	0.0369756	0.0374974	0.0369943	0.0369049	-0.0426826	0.104581	0.0383729	0.185724	-0.205552	-0.0586365	-0.421305	-0.276611
Any adverse childhood experience	Fractional anisotropy	Right	cingulum (posterior)	623	0.942006	0.118285	0.112624	20.8944	0.260834	2.12276	-1.42503	-8.58236	0.794307	0.0341674	0.154648	7.40215e-17	0.817027	0.00981604	0.0802224	-0.0536614	-0.324529	0.0376333	0.0377915	0.0376562	0.0378134	-0.0640875	0.0837196	0.00600828	0.154436	-0.12761	0.0202871	-0.398786	-0.250271	0.00960518	0.080133	-0.0535418	-0.324476	0.0379591	0.0374858	0.0378872	0.0377923	-0.063372	0.082749	0.00671161	0.154885	-0.129064	0.019012	-0.397809	-0.250394
Any adverse childhood experience	Fractional anisotropy	Left	cingulum (posterior)	623	0.852316	0.278192	0.273558	60.0276	-0.575063	1.92637	-2.90017	-14.9399	0.565457	0.0545124	0.00386107	2.32934e-43	0.817027	-0.019581	0.065869	-0.0988113	-0.51114	0.0340502	0.0341933	0.0340709	0.0342131	-0.086448	0.0472861	-0.00127904	0.133017	-0.165719	-0.0319037	-0.578327	-0.443953	-0.0199287	0.0652219	-0.0992338	-0.511206	0.0343257	0.0343375	0.033976	0.0342553	-0.0866766	0.0472791	-0.00246769	0.13188	-0.16515	-0.0336963	-0.580266	-0.444574
Any adverse childhood experience	Fractional anisotropy	Right	superior longitudinal fasciculus	623	0.981025	0.0437301	0.0375903	7.12243	0.409863	3.71446	0.945238	-3.28645	0.682047	0.000221918	0.344904	0.00107157	0.817027	0.0160634	0.146189	0.0370684	-0.129419	0.0391921	0.0393568	0.0392159	0.0393797	-0.0609013	0.0930281	0.0689014	0.223478	-0.039943	0.11408	-0.206752	-0.0520865	0.0157033	0.146379	0.036474	-0.129151	0.0382756	0.0397677	0.0389649	0.0389755	-0.0582552	0.0910715	0.0705969	0.223497	-0.0409116	0.112039	-0.204807	-0.0528795
Any adverse childhood experience	Fractional anisotropy	Left	superior longitudinal fasciculus	623	0.921916	0.155493	0.150071	28.6772	-0.283778	2.98199	-0.0368837	-9.95512	0.776675	0.00297568	0.97059	9.13381e-22	0.817027	-0.0104518	0.11029	-0.00135928	-0.368409	0.0368307	0.0369855	0.0368531	0.037007	-0.0827792	0.0618757	0.037659	0.182922	-0.0737306	0.0710121	-0.441082	-0.295735	-0.0103356	0.109499	-0.00159012	-0.368398	0.0374396	0.0372216	0.0363236	0.0365304	-0.082139	0.0627561	0.0365141	0.183083	-0.0724389	0.0703284	-0.438838	-0.296508
Any adverse childhood experience	Fractional anisotropy	Right	uncinate fasciculus	623	0.968076	0.0688067	0.0628279	11.5085	-1.18775	0.633693	-2.00857	-6.3192	0.235383	0.526514	0.0450139	5.00885e-10	0.817027	-0.0459362	0.024611	-0.0777283	-0.245564	0.0386748	0.0388374	0.0386983	0.0388599	-0.121885	0.0300127	-0.051657	0.100879	-0.153723	-0.00173329	-0.321876	-0.169251	-0.046583	0.0240837	-0.0778642	-0.245665	0.0388156	0.0381971	0.0384021	0.0380106	-0.123486	0.0274134	-0.0492131	0.0987819	-0.151049	-0.00362396	-0.3199	-0.170645
Any adverse childhood experience	Fractional anisotropy	Left	uncinate fasciculus	623	0.979021	0.047633	0.0415183	7.78989	-1.0515	-0.566588	0.222698	-5.46449	0.293438	0.571198	0.823843	6.72e-08	0.817027	-0.0411262	-0.0222536	0.00871549	-0.21475	0.0391121	0.0392764	0.0391358	0.0392992	-0.117934	0.0356812	-0.0993838	0.0548767	-0.0681386	0.0855696	-0.291925	-0.137575	-0.0407253	-0.0224581	0.00805829	-0.215642	0.0378006	0.0393941	0.039218	0.0390136	-0.116517	0.0328767	-0.0985447	0.0548664	-0.0695021	0.0852287	-0.293836	-0.137253
Any adverse childhood experience	Fractional anisotropy	Both	corpus callosum (genu)	623	0.871201	0.245851	0.241009	50.7743	-0.285536	0.0665086	-0.820221	-14.177	0.775328	0.946994	0.412404	9.60356e-40	0.817027	-0.00993799	0.00232453	-0.0285648	-0.495788	0.0348046	0.0349509	0.0348258	0.0349712	-0.0782866	0.0584106	-0.0663113	0.0709604	-0.096955	0.0398253	-0.564463	-0.427112	-0.00922222	0.00230205	-0.0291531	-0.495643	0.0347455	0.0348338	0.0348445	0.0341286	-0.0764051	0.0595222	-0.0667863	0.0703031	-0.0968871	0.0391837	-0.561883	-0.428544
Any adverse childhood experience	Fractional anisotropy	Both	corpus callosum (body)	623	0.99602	0.0142721	0.00794317	2.25506	-0.810125	2.33087	-0.839839	-1.30373	0.418178	0.0200785	0.401321	0.192808	0.817027	-0.0322358	0.0931378	-0.0334385	-0.0521252	0.0397912	0.0399584	0.0398154	0.0399816	-0.110377	0.0459053	0.0146683	0.171607	-0.111627	0.0447501	-0.13064	0.02639	-0.0317752	0.0929816	-0.0329714	-0.0509417	0.0394744	0.0395557	0.0394885	0.0402526	-0.107195	0.0473925	0.015331	0.169401	-0.109649	0.0433713	-0.126719	0.030338
Any adverse childhood experience	Fractional anisotropy	Both	corpus callosum (splenium)	623	0.876634	0.236415	0.231512	48.222	-1.76458	2.69314	2.64754	-12.8462	0.0781242	0.00726882	0.00831325	1.12803e-33	0.817027	-0.0617986	0.0947146	0.0927775	-0.452049	0.0350217	0.0351689	0.035043	0.0351893	-0.130574	0.00697627	0.0256507	0.163778	0.0239609	0.161594	-0.521153	-0.382945	-0.0615989	0.0945928	0.0921439	-0.452089	0.0348439	0.0349978	0.0350008	0.0349366	-0.129367	0.00545096	0.0255705	0.164308	0.0242324	0.161737	-0.520289	-0.382785
Exposure to violence	Fractional anisotropy	Both	corpus callosum (genu)	697	0.877104	0.235079	0.230689	53.5513	-0.306257	0.384445	-1.10288	-14.5324	0.7595	0.700766	0.270458	5.45377e-42	0.828546	-0.0101688	0.0127805	-0.0366503	-0.483519	0.0332035	0.0332441	0.0332313	0.0332718	-0.0753596	0.055022	-0.0524901	0.0780512	-0.101896	0.0285952	-0.548844	-0.418194	-0.0103206	0.0124002	-0.0360723	-0.483164	0.0328985	0.0332571	0.0328746	0.0334098	-0.0754865	0.0541589	-0.0520138	0.0783034	-0.100351	0.0280888	-0.547483	-0.418115
Family issues with police, justice or child protective services	Fractional anisotropy	Right	cingulum (anterior)	697	0.963982	0.076041	0.0707385	14.3406	0.446016	4.92378	-2.07799	-4.9851	0.655724	1.06084e-06	0.0380758	7.82277e-07	0.874299	0.0163011	0.18028	-0.0757852	-0.182473	0.0365482	0.0366141	0.0364704	0.0366038	-0.0554567	0.0880588	0.108393	0.252167	-0.14739	-0.0041801	-0.25434	-0.110607	0.0152827	0.180942	-0.0749548	-0.182084	0.0369675	0.0364812	0.036756	0.0364491	-0.0575927	0.0861542	0.10991	0.2538	-0.146719	-0.00477549	-0.253899	-0.111686
Family issues with police, justice or child protective services	Fractional anisotropy	Right	uncinate fasciculus	697	0.969501	0.0654307	0.0600673	12.1995	0.328533	1.05356	-1.70756	-6.61955	0.742607	0.292451	0.0881631	7.19263e-11	0.891129	0.012076	0.0387959	-0.0626321	-0.243688	0.0367575	0.0368237	0.0366792	0.0368133	-0.0600926	0.0842446	-0.0335029	0.111095	-0.134647	0.00938298	-0.315966	-0.171409	0.0105638	0.0384164	-0.0626167	-0.243885	0.0359372	0.0371027	0.0360346	0.0367463	-0.0585093	0.083307	-0.0350089	0.108879	-0.132902	0.00770727	-0.3152	-0.170631
Change in household composition	Fractional anisotropy	Both	corpus callosum (splenium)	697	0.882271	0.22604	0.221598	50.8909	-1.21719	2.6583	2.27753	-13.4004	0.223946	0.00803377	0.0230564	1.34064e-36	0.895782	-0.040693	0.0890967	0.0760318	-0.448481	0.0334321	0.0335165	0.0333834	0.0334677	-0.106333	0.0249466	0.0232914	0.154902	0.0104877	0.141576	-0.51419	-0.382771	-0.0405829	0.0879238	0.0759292	-0.448251	0.0326155	0.0333227	0.033204	0.0337992	-0.104263	0.0252181	0.0237977	0.152489	0.0105752	0.142409	-0.51435	-0.381807
Divorce or conflict in the family	Fractional anisotropy	Both	fornix (column and body)	697	0.952656	0.0976249	0.0924462	18.8515	0.392123	1.18887	0.742327	-8.35315	0.695087	0.234896	0.45814	3.58495e-16	0.896477	0.0141704	0.0429279	0.0267942	-0.30242	0.0361375	0.0361082	0.036095	0.0362044	-0.056781	0.0851217	-0.0279659	0.113822	-0.0440736	0.0976621	-0.373503	-0.231338	0.0140597	0.0430971	0.0264205	-0.302391	0.0365057	0.0363871	0.0365132	0.0361689	-0.0583761	0.0866343	-0.026971	0.115256	-0.0446744	0.0982361	-0.371955	-0.228215
Divorce or conflict in the family	Fractional anisotropy	Right	cingulum (anterior)	697	0.962551	0.078782	0.0734952	14.9017	1.50777	4.9213	-2.16203	-4.91648	0.132067	1.0739e-06	0.0309557	1.09974e-06	0.896477	0.0550528	0.179545	-0.0788488	-0.179847	0.0365128	0.0364832	0.0364699	0.0365804	-0.0166355	0.126741	0.107915	0.251175	-0.150453	-0.00724486	-0.251668	-0.108026	0.0539624	0.180106	-0.0786369	-0.179828	0.035971	0.036175	0.036778	0.0367552	-0.0181299	0.124456	0.109022	0.251075	-0.152098	-0.00766909	-0.251649	-0.108288
Divorce or conflict in the family	Fractional anisotropy	Left	cingulum (anterior)	697	0.923337	0.152314	0.147449	31.3096	0.289729	3.55535	-3.7271	-9.70232	0.77211	0.000402994	0.000209398	5.81081e-21	0.896477	0.0101479	0.124426	-0.130389	-0.340455	0.0350253	0.0349969	0.0349841	0.0350901	-0.0586199	0.0789156	0.0557141	0.193138	-0.199076	-0.0617024	-0.409351	-0.27156	0.0101277	0.124985	-0.130201	-0.340545	0.034884	0.0349899	0.0349254	0.0349466	-0.0590602	0.077815	0.055233	0.194192	-0.198878	-0.0617668	-0.408241	-0.271756
Divorce or conflict in the family	Fractional anisotropy	Right	cingulum (posterior)	697	0.949886	0.102866	0.0977175	19.9796	-0.809278	2.00514	-1.15802	-8.46414	0.418632	0.0453344	0.247251	1.51862e-16	0.896477	-0.0291602	0.0721914	-0.0416772	-0.305547	0.0360324	0.0360032	0.03599	0.0360991	-0.0999052	0.0415848	0.00150368	0.142879	-0.112339	0.0289845	-0.376423	-0.234672	-0.0281709	0.0719083	-0.0425925	-0.305197	0.0359726	0.0360615	0.0359934	0.0356411	-0.0985829	0.0430826	0.00226115	0.14325	-0.114842	0.0283762	-0.375186	-0.235054
Divorce or conflict in the family	Fractional anisotropy	Left	cingulum (posterior)	697	0.863979	0.257799	0.25354	60.5248	0.51727	1.68713	-3.11017	-15.0065	0.605132	0.0920261	0.00194599	2.5729e-44	0.896477	0.0169528	0.0552486	-0.101812	-0.492727	0.0327737	0.0327471	0.0327351	0.0328343	-0.0473941	0.0812998	-0.00904622	0.119543	-0.166083	-0.0375406	-0.557193	-0.428261	0.0168448	0.0556925	-0.101315	-0.493661	0.0322676	0.0327041	0.0328352	0.0323964	-0.0468196	0.0805765	-0.00775641	0.120122	-0.165548	-0.0376254	-0.557379	-0.430045
Divorce or conflict in the family	Fractional anisotropy	Right	superior longitudinal fasciculus	697	0.980206	0.0446778	0.0391953	8.14919	-0.348349	4.08763	1.02122	-3.4656	0.727683	4.86561e-05	0.307503	0.000561468	0.896477	-0.0129525	0.151865	0.037927	-0.129099	0.0371825	0.0371524	0.0371388	0.0372514	-0.0859557	0.0600507	0.0789212	0.224809	-0.0349903	0.110844	-0.202237	-0.0559601	-0.0121468	0.151306	0.0373793	-0.128868	0.0367913	0.0370127	0.0371849	0.0377039	-0.0823744	0.0607062	0.0794343	0.224355	-0.0357101	0.111687	-0.203863	-0.0542118
Divorce or conflict in the family	Fractional anisotropy	Left	superior longitudinal fasciculus	697	0.920389	0.157718	0.152884	32.6284	-0.225353	3.09	-0.084734	-10.6885	0.821771	0.0020812	0.932497	8.50371e-25	0.896477	-0.00786785	0.107795	-0.00295488	-0.373862	0.0349135	0.0348852	0.0348724	0.0349781	-0.076416	0.0606803	0.0393026	0.176288	-0.0714224	0.0655126	-0.442537	-0.305187	-0.00913364	0.107805	-0.00267667	-0.374376	0.0348821	0.0354732	0.0338093	0.03576	-0.076596	0.0583911	0.0375371	0.176784	-0.0710269	0.0609123	-0.443844	-0.304614
Divorce or conflict in the family	Fractional anisotropy	Right	uncinate fasciculus	697	0.969039	0.0663222	0.0609639	12.3776	-0.879541	1.02967	-1.63287	-6.68545	0.379411	0.303521	0.102949	4.72044e-11	0.896477	-0.032331	0.037819	-0.0599517	-0.246205	0.0367589	0.0367291	0.0367157	0.036827	-0.104502	0.0398405	-0.034294	0.109932	-0.132038	0.0121348	-0.31851	-0.1739	-0.0315426	0.037831	-0.0589925	-0.245561	0.0366429	0.0367703	0.0361158	0.0365429	-0.104216	0.0398303	-0.0326793	0.113178	-0.129968	0.0113758	-0.317507	-0.174988
Divorce or conflict in the family	Fractional anisotropy	Both	corpus callosum (genu)	697	0.876718	0.235752	0.231366	53.7519	0.841212	0.390518	-1.18098	-14.4626	0.400518	0.696273	0.238014	1.19118e-41	0.896477	0.0279761	0.0129769	-0.0392294	-0.481872	0.0332569	0.0332299	0.0332177	0.0333184	-0.0373196	0.0932717	-0.0522659	0.0782196	-0.104448	0.0259894	-0.547288	-0.416455	0.0278491	0.0126891	-0.0398357	-0.48142	0.0327133	0.0331572	0.03266	0.0332258	-0.037599	0.0919379	-0.0523052	0.076168	-0.102228	0.0247383	-0.544079	-0.414684
Divorce or conflict in the family	Fractional anisotropy	Both	corpus callosum (body)	697	0.996161	0.0133261	0.00766368	2.35343	-0.457036	2.4902	-1.12607	-1.12616	0.647788	0.0129989	0.260524	0.260487	0.896477	-0.0172704	0.0940228	-0.0425016	-0.0426336	0.0377877	0.0377571	0.0377433	0.0378577	-0.0914618	0.0569211	0.0198915	0.168154	-0.116606	0.0316026	-0.116962	0.0316952	-0.017943	0.0945322	-0.0419935	-0.0426771	0.0376192	0.0373384	0.0370871	0.0377627	-0.0931461	0.0556663	0.0206757	0.168549	-0.114776	0.0323631	-0.116411	0.0313729
Divorce or conflict in the family	Fractional anisotropy	Both	corpus callosum (splenium)	697	0.883025	0.224717	0.220267	50.5065	-0.537709	2.74127	2.2557	-13.3905	0.59095	0.00627703	0.0243985	1.49065e-36	0.896477	-0.0180112	0.0917476	0.0754684	-0.449361	0.0334961	0.033469	0.0334567	0.0335581	-0.0837765	0.0477542	0.0260355	0.15746	0.00978039	0.141156	-0.515248	-0.383474	-0.0179668	0.0921205	0.0756196	-0.449992	0.0326608	0.0331451	0.0334967	0.0333738	-0.0819825	0.0457654	0.0282834	0.157777	0.0103776	0.141857	-0.514723	-0.384237
Exposure to violence	Fractional anisotropy	Left	cingulum (anterior)	697	0.923382	0.152231	0.147366	31.2896	-0.126717	3.55312	-3.69887	-9.73667	0.899201	0.000406358	0.000233611	4.31736e-21	0.899201	-0.00442943	0.124353	-0.129404	-0.341049	0.0349554	0.0349982	0.0349847	0.0350273	-0.0730599	0.064201	0.0556382	0.193067	-0.198092	-0.0607157	-0.40982	-0.272277	-0.00511779	0.124697	-0.129106	-0.340085	0.0348762	0.0349374	0.0350291	0.0352639	-0.0730789	0.062439	0.056781	0.19299	-0.197955	-0.0610038	-0.408857	-0.27191
Family issues with police, justice or child protective services	Fractional anisotropy	Both	corpus callosum (genu)	697	0.877132	0.235029	0.230639	53.5365	0.220546	0.39887	-1.13408	-14.5094	0.825511	0.690111	0.257152	7.058e-42	0.900557	0.00733433	0.0132885	-0.0376339	-0.483249	0.0332554	0.0333154	0.0331846	0.0333059	-0.0579584	0.0726271	-0.052122	0.078699	-0.102788	0.0275199	-0.548641	-0.417857	0.00718004	0.0133667	-0.0376538	-0.48248	0.032823	0.0331155	0.0331709	0.0331212	-0.0571606	0.0705944	-0.0528054	0.077788	-0.101621	0.0299291	-0.546438	-0.415351
Bullying victimization	Fractional anisotropy	Both	fornix (column and body)	626	0.950885	0.101558	0.0958176	17.6905	-0.820425	0.821022	1.29148	-7.98776	0.412286	0.411946	0.197013	6.61375e-15	0.935565	-0.0312684	0.0313299	0.0489939	-0.305123	0.0381125	0.0381597	0.0379362	0.0381989	-0.106112	0.0435754	-0.0436066	0.106266	-0.0255036	0.123491	-0.380137	-0.23011	-0.0315468	0.0315088	0.0485145	-0.305456	0.0382273	0.0379868	0.0379958	0.038521	-0.109793	0.0390357	-0.0440472	0.106875	-0.0264403	0.122703	-0.37861	-0.227546
Bullying victimization	Fractional anisotropy	Right	cingulum (anterior)	626	0.964814	0.0750442	0.0691339	12.6973	0.836405	4.06529	-2.06801	-5.07442	0.403246	5.40872e-05	0.0390488	5.13055e-07	0.935565	0.0323445	0.157403	-0.0796017	-0.196676	0.0386708	0.0387187	0.0384919	0.0387584	-0.0435958	0.108285	0.0813684	0.233437	-0.155191	-0.00401293	-0.272789	-0.120564	0.0322057	0.156038	-0.0799477	-0.196879	0.0385341	0.0382113	0.0382214	0.0384549	-0.0451501	0.10714	0.0807111	0.231888	-0.155283	-0.00627149	-0.271836	-0.12
Bullying victimization	Fractional anisotropy	Left	cingulum (anterior)	626	0.920254	0.15851	0.153133	29.4795	0.120267	2.96265	-3.50338	-9.62427	0.90431	0.0031658	0.000492139	1.53481e-20	0.935565	0.00443601	0.109412	-0.128623	-0.355794	0.0368848	0.0369305	0.0367141	0.0369684	-0.0679969	0.0768689	0.0368893	0.181934	-0.200721	-0.0565258	-0.428391	-0.283196	0.00433935	0.108445	-0.128683	-0.355689	0.0364057	0.0366513	0.0369004	0.0373752	-0.0659899	0.0766823	0.0359485	0.180759	-0.201245	-0.0581409	-0.42961	-0.281903
Bullying victimization	Fractional anisotropy	Right	cingulum (posterior)	626	0.941027	0.120091	0.114469	21.3593	-1.18026	2.26551	-1.43958	-8.4714	0.238345	0.0238222	0.150486	1.73144e-16	0.935565	-0.0445163	0.0855549	-0.054046	-0.320243	0.0377174	0.0377641	0.0375429	0.0378029	-0.118584	0.0295516	0.0113953	0.159715	-0.127771	0.0196792	-0.394479	-0.246007	-0.0438128	0.0859167	-0.0538442	-0.319957	0.0370093	0.0381746	0.037345	0.0379736	-0.116513	0.0302393	0.0117337	0.15979	-0.126463	0.019231	-0.396474	-0.248183
Bullying victimization	Fractional anisotropy	Left	cingulum (posterior)	626	0.851672	0.279261	0.274655	60.6382	-0.884012	2.0106	-2.9457	-14.8803	0.377029	0.0447957	0.00334195	4.22035e-43	0.935565	-0.0301766	0.0687188	-0.100089	-0.509104	0.0341359	0.0341782	0.033978	0.0342133	-0.0972114	0.0368582	0.00160101	0.135837	-0.166814	-0.0333643	-0.57629	-0.441917	-0.0312792	0.0679906	-0.0995714	-0.509697	0.0342095	0.0340795	0.033999	0.0342325	-0.0996344	0.0371402	0.00084284	0.13411	-0.16578	-0.0340025	-0.576578	-0.443313
Bullying victimization	Fractional anisotropy	Right	superior longitudinal fasciculus	626	0.980096	0.0455116	0.0394126	7.46218	0.0808777	3.70865	0.976388	-3.4761	0.935565	0.000226869	0.329249	0.000543968	0.935565	0.00317714	0.145868	0.0381783	-0.136862	0.0392833	0.0393319	0.0391015	0.0393723	-0.0739659	0.0803202	0.06863	0.223107	-0.0386078	0.114964	-0.21418	-0.0595441	0.00391923	0.145907	0.0378111	-0.136993	0.0390321	0.0391604	0.0389501	0.039228	-0.0724478	0.0800447	0.0674877	0.221209	-0.0392241	0.112009	-0.213741	-0.060028
Bullying victimization	Fractional anisotropy	Left	superior longitudinal fasciculus	626	0.919954	0.159058	0.153685	29.6008	0.421534	2.95399	-0.0761903	-10.1283	0.67351	0.00325473	0.939292	1.98114e-22	0.935565	0.0155431	0.109057	-0.00279635	-0.374305	0.0368728	0.0369184	0.0367021	0.0369563	-0.0568662	0.0879524	0.0365576	0.181555	-0.0748706	0.0692779	-0.446879	-0.301732	0.0161831	0.108165	-0.00209237	-0.373543	0.0363346	0.0360907	0.0363181	0.0360985	-0.0560982	0.0887267	0.0361474	0.180298	-0.0751305	0.0682031	-0.443791	-0.303505
Bullying victimization	Fractional anisotropy	Right	uncinate fasciculus	626	0.967984	0.0689552	0.0630061	11.5907	0.462951	0.503083	-1.94068	-6.50219	0.643561	0.615083	0.0527461	1.61913e-10	0.935565	0.0179615	0.0195427	-0.0749457	-0.252843	0.0387979	0.0388459	0.0386183	0.0388858	-0.0582283	0.0941513	-0.0567414	0.0958268	-0.150783	0.000891462	-0.329205	-0.17648	0.0187401	0.0194961	-0.0753383	-0.253524	0.0387127	0.038644	0.0381444	0.039742	-0.0569481	0.0946004	-0.0570827	0.0937568	-0.148236	-0.00256755	-0.330988	-0.176933
Bullying victimization	Fractional anisotropy	Left	uncinate fasciculus	626	0.977961	0.0496639	0.0435915	8.17858	0.39365	-0.624553	0.250601	-5.697	0.693974	0.532492	0.802205	1.87746e-08	0.935565	0.0154302	-0.0245114	0.00977753	-0.223816	0.0391978	0.0392463	0.0390164	0.0392866	-0.0615449	0.0924052	-0.101582	0.0525589	-0.0668413	0.0863964	-0.300965	-0.146666	0.0154691	-0.0239393	0.0104323	-0.224777	0.0392627	0.0393663	0.0390487	0.0398379	-0.061169	0.0934516	-0.101029	0.0539823	-0.0651314	0.0875067	-0.302172	-0.146174
Bullying victimization	Fractional anisotropy	Both	corpus callosum (genu)	626	0.869007	0.249622	0.244827	52.0616	-0.12896	0.0479004	-0.802305	-14.3077	0.89743	0.961811	0.422681	2.2165e-40	0.935565	-0.00449179	0.00167047	-0.0278156	-0.499476	0.0348307	0.0348739	0.0346696	0.0349097	-0.072891	0.0639075	-0.0668135	0.0701544	-0.0958983	0.0402672	-0.568031	-0.430922	-0.0046663	0.00131634	-0.0285057	-0.49986	0.0347287	0.0341254	0.0345105	0.0346808	-0.0729926	0.0620833	-0.066192	0.0677462	-0.0950346	0.0377293	-0.567428	-0.429693
Bullying victimization	Fractional anisotropy	Both	corpus callosum (body)	626	0.996409	0.0134738	0.00717008	2.13744	0.277556	2.27896	-0.842957	-1.38655	0.781445	0.0230053	0.399575	0.166072	0.935565	0.0110848	0.0911279	-0.0335095	-0.0555004	0.0399372	0.0399866	0.0397523	0.0400276	-0.0673422	0.0895118	0.0126038	0.169652	-0.111574	0.0445546	-0.134105	0.0231043	0.0105823	0.0912744	-0.0337413	-0.0549357	0.0398319	0.0396726	0.0401642	0.0400001	-0.0687577	0.0896689	0.012599	0.167745	-0.111553	0.044278	-0.132342	0.0255567
Bullying victimization	Fractional anisotropy	Both	corpus callosum (splenium)	626	0.877282	0.235264	0.230377	48.1457	0.356989	2.67062	2.59169	-12.9255	0.721221	0.00776777	0.00977349	4.81583e-34	0.935565	0.0125526	0.0940218	0.0907082	-0.455521	0.0351624	0.0352059	0.0349997	0.0352421	-0.056498	0.0816031	0.0248858	0.163158	0.0219772	0.159439	-0.524728	-0.386314	0.0130412	0.0933687	0.0912264	-0.455667	0.034797	0.0355571	0.0356026	0.0348074	-0.0553064	0.0787743	0.0243618	0.163779	0.0233248	0.161725	-0.522403	-0.385306
Accumulated adverse childhood experiences	Fractional anisotropy	Left	superior longitudinal fasciculus	623	0.921971	0.155391	0.149969	28.655	-0.0744121	2.97446	-0.0372085	-9.9545	0.940706	0.00304861	0.970331	9.18246e-22	0.940706	-0.00274803	0.110036	-0.00137444	-0.368476	0.0369299	0.0369936	0.0369389	0.037016	-0.0752702	0.0697741	0.0373887	0.182683	-0.0739143	0.0711654	-0.441167	-0.295784	-0.00314257	0.10996	-0.000575779	-0.36823	0.0363651	0.0371867	0.0375282	0.036933	-0.0732763	0.0685962	0.0368701	0.183855	-0.0747388	0.0749985	-0.440654	-0.295441
Accumulated adverse childhood experiences	Fractional anisotropy	Both	corpus callosum (body)	623	0.996528	0.0132678	0.0069324	2.09424	-0.146731	2.31134	-0.843282	-1.30672	0.883391	0.0211394	0.399394	0.191788	0.940706	-0.00585697	0.0924193	-0.0336689	-0.0522812	0.0399163	0.0399851	0.039926	0.0400093	-0.0842437	0.0725297	0.0138974	0.170941	-0.112075	0.044737	-0.130851	0.0262883	-0.00501578	0.0920765	-0.0338314	-0.0527144	0.0387709	0.039779	0.0403467	0.0401717	-0.0806245	0.0717358	0.0143016	0.169239	-0.112043	0.0435235	-0.129727	0.027192
Family issues with police, justice or child protective services	Fractional anisotropy	Both	corpus callosum (body)	697	0.996309	0.0130333	0.0073692	2.30104	0.045152	2.49025	-1.16042	-1.09705	0.963999	0.0129971	0.246275	0.273	0.963999	0.00170556	0.094236	-0.0437402	-0.0415026	0.0377738	0.0378419	0.0376934	0.0378312	-0.0724586	0.0758697	0.0199381	0.168534	-0.117747	0.0302661	-0.115779	0.0327742	0.00176553	0.0935811	-0.0440317	-0.0412934	0.0379015	0.0376919	0.0379767	0.0370459	-0.073717	0.0741936	0.0190485	0.165466	-0.119705	0.0308983	-0.112036	0.0319976
Household financial problems	Fractional anisotropy	Both	fornix (column and body)	697	0.952511	0.0978995	0.0927225	18.9103	0.605003	1.19365	0.755543	-8.38278	0.545374	0.23302	0.450178	2.8527e-16	0.968429	0.0217767	0.0430962	0.0272128	-0.302925	0.0359944	0.0361045	0.0360176	0.0361365	-0.0488937	0.0924471	-0.0277904	0.113983	-0.0435031	0.0979287	-0.373874	-0.231975	0.0226882	0.0435461	0.0271144	-0.302708	0.035852	0.0361298	0.0363741	0.0356439	-0.0511871	0.0896701	-0.0274354	0.114336	-0.0438801	0.100063	-0.369586	-0.229626
Household financial problems	Fractional anisotropy	Right	cingulum (anterior)	697	0.964074	0.0758639	0.0705604	14.3045	0.255585	4.90732	-2.06702	-5.00484	0.798347	1.15057e-06	0.0391006	7.08721e-07	0.968429	0.00931131	0.179327	-0.0753529	-0.183053	0.0364313	0.0365428	0.0364548	0.0365752	-0.062217	0.0808396	0.10758	0.251074	-0.146927	-0.00377855	-0.254864	-0.111242	0.00893503	0.179217	-0.0756375	-0.182907	0.0361283	0.0365281	0.0367019	0.035947	-0.0642516	0.0800039	0.106437	0.249879	-0.148622	-0.00401129	-0.254337	-0.113281
Household financial problems	Fractional anisotropy	Left	cingulum (anterior)	697	0.923376	0.152242	0.147377	31.2922	-0.15742	3.55149	-3.7108	-9.73892	0.874959	0.00040884	0.000223072	4.234e-21	0.968429	-0.00549293	0.124302	-0.129566	-0.341166	0.0348934	0.0350001	0.0349159	0.0350312	-0.0740017	0.0630158	0.0555842	0.193021	-0.198119	-0.0610129	-0.409945	-0.272387	-0.00581954	0.124915	-0.129244	-0.340758	0.0348358	0.0350391	0.0354898	0.0358591	-0.073421	0.0633994	0.0564726	0.192092	-0.198555	-0.0597626	-0.410928	-0.269034
Household financial problems	Fractional anisotropy	Right	cingulum (posterior)	697	0.950272	0.102135	0.0969827	19.8216	-0.295367	2.00561	-1.20747	-8.43079	0.767802	0.0452844	0.227659	1.96764e-16	0.968429	-0.0106065	0.0722411	-0.043388	-0.303943	0.0359098	0.0360196	0.0359329	0.0360516	-0.0811108	0.0598977	0.00152119	0.142961	-0.113938	0.0271617	-0.374726	-0.23316	-0.0108784	0.0722044	-0.0432532	-0.304281	0.0359996	0.0361619	0.035892	0.0358308	-0.080724	0.0596993	0.000843393	0.142952	-0.113537	0.0277159	-0.373495	-0.23293
Household financial problems	Fractional anisotropy	Left	cingulum (posterior)	697	0.864121	0.257557	0.253296	60.448	0.199005	1.686	-3.08569	-15.0582	0.842317	0.0922426	0.00211121	1.42683e-44	0.968429	0.00649835	0.0552235	-0.100826	-0.493655	0.0326542	0.0327541	0.0326752	0.0327831	-0.057614	0.0706107	-0.00908497	0.119532	-0.164979	-0.0366719	-0.55802	-0.429289	0.00697746	0.0551633	-0.101141	-0.493613	0.0325574	0.0332218	0.0327368	0.0328886	-0.0577184	0.0705789	-0.0108465	0.119374	-0.164314	-0.0369203	-0.558216	-0.428959
Household financial problems	Fractional anisotropy	Right	superior longitudinal fasciculus	697	0.979883	0.0453074	0.0398285	8.26948	-0.7623	4.08204	1.01885	-3.46404	0.446139	4.98129e-05	0.308628	0.000564693	0.968429	-0.028227	0.151615	0.037751	-0.128775	0.0370287	0.037142	0.0370526	0.037175	-0.100928	0.0444742	0.0786916	0.224539	-0.034997	0.110499	-0.201764	-0.0557871	-0.0276552	0.151844	0.0380878	-0.127979	0.0364602	0.0375136	0.03649	0.0366876	-0.0979879	0.0438591	0.0778093	0.224129	-0.0339722	0.110829	-0.197681	-0.0565123
Household financial problems	Fractional anisotropy	Left	superior longitudinal fasciculus	697	0.919553	0.159247	0.154422	33.0048	-1.14841	3.08074	-0.0717997	-10.7218	0.251192	0.00214612	0.942782	6.24156e-25	0.968429	-0.0399061	0.10738	-0.00249657	-0.374043	0.0347489	0.0348552	0.0347713	0.0348862	-0.108131	0.028319	0.0389461	0.175814	-0.0707656	0.0657725	-0.442537	-0.305548	-0.0392266	0.107633	-0.00216962	-0.373868	0.0345481	0.0350835	0.0348639	0.0349868	-0.108396	0.0294982	0.0385672	0.176944	-0.0690242	0.0687107	-0.443256	-0.305133
Household financial problems	Fractional anisotropy	Right	uncinate fasciculus	697	0.96948	0.0654726	0.0601094	12.2079	0.373099	1.03867	-1.70435	-6.63412	0.709188	0.299321	0.0887619	6.55488e-11	0.968429	0.0136687	0.0381685	-0.06248	-0.244005	0.0366356	0.0367476	0.0366592	0.0367803	-0.0582606	0.085598	-0.0339808	0.110318	-0.134456	0.00949568	-0.316218	-0.171792	0.0130278	0.0385793	-0.0630658	-0.24351	0.0371451	0.0367438	0.0366919	0.0361502	-0.0600763	0.0838028	-0.0333024	0.110151	-0.136052	0.00831216	-0.311944	-0.169841
Household financial problems	Fractional anisotropy	Left	uncinate fasciculus	697	0.98058	0.0439502	0.0384635	8.01037	0.0395935	0.231299	0.689647	-5.54076	0.968429	0.817151	0.490646	4.27245e-08	0.968429	0.00146714	0.008597	0.0255714	-0.206124	0.037055	0.0371684	0.0370789	0.0372014	-0.0712858	0.07422	-0.0643784	0.0815724	-0.0472284	0.0983711	-0.279164	-0.133084	0.00133777	0.00839031	0.0254265	-0.206032	0.0364499	0.0367071	0.0368631	0.0367086	-0.0698005	0.0728672	-0.0625568	0.0804736	-0.0469583	0.0975326	-0.276463	-0.133552
Household financial problems	Fractional anisotropy	Both	corpus callosum (genu)	697	0.877158	0.234985	0.230594	53.5232	0.0885001	0.386346	-1.12784	-14.5302	0.929505	0.699358	0.259777	5.59437e-42	0.968429	0.0029335	0.0128453	-0.0374083	-0.483531	0.0331468	0.0332482	0.0331682	0.0332778	-0.0621461	0.0680131	-0.0524334	0.078124	-0.10253	0.0277133	-0.548868	-0.418194	0.00230671	0.0127196	-0.037215	-0.483574	0.0330462	0.032407	0.0330034	0.0333638	-0.0649198	0.0647774	-0.0509096	0.0754137	-0.101418	0.0282827	-0.548043	-0.416255
Household financial problems	Fractional anisotropy	Both	corpus callosum (body)	697	0.995782	0.0140753	0.00841724	2.48764	-0.859492	2.48381	-1.13847	-1.1148	0.390365	0.0132323	0.255316	0.265319	0.968429	-0.0323423	0.0937506	-0.0428677	-0.0421152	0.0376295	0.0377446	0.0376538	0.0377782	-0.106223	0.0415385	0.0196438	0.167857	-0.116796	0.0310608	-0.116288	0.0320574	-0.0322038	0.0943799	-0.0426198	-0.0425522	0.0371511	0.0378954	0.0376554	0.037138	-0.106206	0.037769	0.0184793	0.168616	-0.115208	0.0317054	-0.115576	0.0298503
Household financial problems	Fractional anisotropy	Both	corpus callosum (splenium)	697	0.883051	0.22467	0.22022	50.493	-0.497125	2.7385	2.23596	-13.3886	0.619258	0.00632958	0.0256703	1.52162e-36	0.968429	-0.0165888	0.0916621	0.074661	-0.448536	0.0333696	0.0334716	0.0333911	0.0335013	-0.0821057	0.0489281	0.0259448	0.157379	0.00910186	0.14022	-0.514312	-0.382761	-0.0157369	0.0915663	0.0750623	-0.447708	0.0330877	0.0323617	0.0335256	0.0332233	-0.0802796	0.0479597	0.0292585	0.157251	0.0107328	0.138047	-0.513985	-0.383392
Change in household composition	Fractional anisotropy	Both	fornix (column and body)	697	0.952744	0.0974584	0.0922788	18.8159	-0.158652	1.17302	0.776825	-8.39259	0.873989	0.241188	0.437526	2.64459e-16	0.973506	-0.00572773	0.042456	0.0280045	-0.303316	0.0361025	0.0361937	0.03605	0.036141	-0.0766105	0.065155	-0.0286057	0.113518	-0.0427751	0.0987841	-0.374275	-0.232358	-0.00641933	0.0422669	0.0269965	-0.303251	0.0356285	0.036044	0.035772	0.0356585	-0.0754844	0.0634327	-0.0272689	0.112919	-0.0413748	0.0968675	-0.372026	-0.231307
Change in household composition	Fractional anisotropy	Right	cingulum (anterior)	697	0.963494	0.0769763	0.0716792	14.5317	0.951532	4.96074	-2.10232	-5.00756	0.341664	8.8324e-07	0.0358834	6.9913e-07	0.973506	0.0347403	0.181573	-0.0766437	-0.18302	0.0365099	0.036602	0.0364567	0.0365488	-0.0369422	0.106423	0.10971	0.253437	-0.148222	-0.00506552	-0.254779	-0.111261	0.0352545	0.18145	-0.0772782	-0.183459	0.0363203	0.0372891	0.0360197	0.0363939	-0.0335398	0.106137	0.108027	0.254856	-0.147005	-0.00646799	-0.255649	-0.113379
Change in household composition	Fractional anisotropy	Right	cingulum (posterior)	697	0.949979	0.10269	0.09754	19.9414	-0.719492	1.95654	-1.18281	-8.43341	0.472079	0.0508004	0.237286	1.92793e-16	0.973506	-0.0259001	0.0706089	-0.0425167	-0.303907	0.0359978	0.0360886	0.0359454	0.0360361	-0.0965772	0.044777	-0.000246576	0.141464	-0.113091	0.0280574	-0.374659	-0.233155	-0.0263539	0.0698484	-0.042286	-0.304139	0.0355187	0.03588	0.0351502	0.0356182	-0.0956397	0.0405511	0.00144837	0.140619	-0.112262	0.0258103	-0.373471	-0.232781
Change in household composition	Fractional anisotropy	Right	superior longitudinal fasciculus	697	0.980258	0.0445768	0.0390937	8.12991	0.218294	4.09495	0.989318	-3.44938	0.827264	4.7179e-05	0.322851	0.000595699	0.973506	0.00810856	0.152491	0.0366948	-0.128264	0.0371451	0.0372389	0.0370911	0.0371847	-0.0648212	0.0810384	0.0793776	0.225605	-0.0361288	0.109518	-0.201272	-0.0552567	0.00757263	0.15256	0.0377795	-0.127972	0.0371881	0.0372097	0.0371177	0.0366035	-0.0654166	0.0794965	0.0788273	0.225792	-0.0346899	0.11091	-0.199278	-0.0566321
Change in household composition	Fractional anisotropy	Left	superior longitudinal fasciculus	697	0.920418	0.157664	0.15283	32.6153	-0.0808899	3.07875	-0.0965903	-10.6945	0.935553	0.00216028	0.92308	8.03797e-25	0.973506	-0.00282125	0.107651	-0.00336393	-0.373397	0.0348776	0.0349656	0.0348268	0.0349147	-0.071299	0.0656565	0.039	0.176301	-0.071742	0.0650141	-0.441948	-0.304846	-0.00249233	0.107681	-0.00393333	-0.372955	0.0344367	0.0344636	0.034984	0.0351368	-0.0700217	0.0653025	0.0399308	0.17552	-0.0714137	0.0654715	-0.442439	-0.304949
Change in household composition	Fractional anisotropy	Right	uncinate fasciculus	697	0.969249	0.0659164	0.0605558	12.2965	-0.685881	0.985948	-1.66429	-6.64636	0.493016	0.324501	0.0965044	6.06255e-11	0.973506	-0.025191	0.0363033	-0.0610369	-0.244367	0.036728	0.0368207	0.0366745	0.0367671	-0.0973018	0.0469197	-0.0359895	0.108596	-0.133043	0.0109688	-0.316555	-0.17218	-0.0252187	0.0369594	-0.0600537	-0.24371	0.0370487	0.0367657	0.036787	0.0359743	-0.098238	0.0492797	-0.0346796	0.109108	-0.13307	0.0109371	-0.313673	-0.172352
Change in household composition	Fractional anisotropy	Left	uncinate fasciculus	697	0.980559	0.0439901	0.0385036	8.01798	0.175131	0.242171	0.682508	-5.54126	0.861027	0.808719	0.495145	4.26079e-08	0.973506	0.00650727	0.00902096	0.0253227	-0.206113	0.0371566	0.0372503	0.0371025	0.0371961	-0.0664449	0.0794595	-0.0641153	0.0821573	-0.0475233	0.0981687	-0.279143	-0.133083	0.00699839	0.00902125	0.0261865	-0.205593	0.0366765	0.0371666	0.0368325	0.0371653	-0.0635864	0.0800238	-0.0629069	0.0824371	-0.0457788	0.0981429	-0.276239	-0.133674
Change in household composition	Fractional anisotropy	Both	corpus callosum (genu)	697	0.877154	0.234992	0.230602	53.5254	0.120265	0.3926	-1.13018	-14.5328	0.904308	0.694735	0.258787	5.43073e-42	0.973506	0.00399738	0.0130822	-0.0375106	-0.483558	0.0332382	0.0333221	0.0331898	0.0332735	-0.0612616	0.0692563	-0.0523414	0.0785059	-0.102675	0.0276534	-0.548886	-0.41823	0.00407946	0.0125031	-0.0384791	-0.483762	0.0333092	0.0326074	0.0329826	0.032258	-0.0610387	0.0703506	-0.0517638	0.0753761	-0.103086	0.0251698	-0.546321	-0.418673
Change in household composition	Fractional anisotropy	Both	corpus callosum (body)	697	0.996309	0.013032	0.00736786	2.3008	-0.033224	2.48463	-1.15697	-1.10035	0.973506	0.0132021	0.247682	0.271559	0.973506	-0.00125432	0.09404	-0.0436158	-0.0415862	0.0377534	0.0378487	0.0376984	0.0377935	-0.0753783	0.0728696	0.019729	0.168351	-0.117632	0.0304002	-0.115789	0.0326167	-0.00132514	0.0942488	-0.0437634	-0.0416545	0.0378435	0.0383073	0.0371321	0.0378424	-0.0770209	0.0726412	0.0204651	0.170585	-0.116389	0.0293627	-0.11477	0.0334643
Divorce or conflict in the family	Fractional anisotropy	Left	uncinate fasciculus	697	0.98058	0.0439492	0.0384625	8.01018	0.0289212	0.231024	0.687293	-5.53011	0.976936	0.817364	0.492127	4.5286e-08	0.976936	0.00107577	0.00858638	0.025535	-0.206083	0.0371967	0.0371666	0.037153	0.0372656	-0.0719553	0.0741068	-0.0643855	0.0815583	-0.0474102	0.0984801	-0.279249	-0.132916	0.00100304	0.00910586	0.0261056	-0.206738	0.037591	0.0365499	0.0374189	0.0368774	-0.0711692	0.0739627	-0.0604165	0.0804123	-0.0494702	0.0990427	-0.278378	-0.13553
Parental psychiatric diagnosis	Fractional anisotropy	Both	fornix (column and body)	703	0.95165	0.0994853	0.0943614	19.4162	-0.229965	1.38815	0.738862	-8.48487	0.818186	0.165532	0.460238	1.27379e-16	0.981823	-0.00824693	0.049887	0.0264706	-0.305388	0.0358617	0.0359378	0.0358263	0.0359921	-0.0786559	0.062162	-0.0206714	0.120445	-0.0438686	0.0968099	-0.376053	-0.234723	-0.00771774	0.0507808	0.0266939	-0.304922	0.0358035	0.035823	0.0360908	0.0361237	-0.0790356	0.0609851	-0.0190404	0.120937	-0.0422416	0.0991187	-0.374272	-0.232454
Parental psychiatric diagnosis	Fractional anisotropy	Right	cingulum (anterior)	703	0.96234	0.0791411	0.0739015	15.1044	0.525907	4.9272	-2.00211	-5.27483	0.599119	1.04108e-06	0.0456571	1.77122e-07	0.981823	0.0190718	0.179062	-0.0725337	-0.191985	0.0362646	0.0363415	0.0362287	0.0363964	-0.0521281	0.0902716	0.107711	0.250413	-0.143663	-0.00140427	-0.263443	-0.120526	0.0193643	0.179205	-0.0719048	-0.192499	0.0360661	0.0360701	0.0359705	0.0365432	-0.0501029	0.0884404	0.109404	0.250269	-0.143023	-0.00231292	-0.263744	-0.120784
Parental psychiatric diagnosis	Fractional anisotropy	Left	cingulum (anterior)	703	0.921171	0.156244	0.151443	32.5449	-0.260847	3.65867	-3.66876	-9.9594	0.794287	0.000272489	0.000262153	6.01671e-22	0.981823	-0.00905482	0.127274	-0.127228	-0.346979	0.0347132	0.0347868	0.0346788	0.0348393	-0.0772087	0.0590991	0.0589751	0.195572	-0.195315	-0.0591419	-0.415381	-0.278577	-0.00890814	0.127128	-0.127268	-0.346503	0.0348307	0.0349778	0.0344263	0.0349376	-0.0777971	0.057389	0.0580532	0.19615	-0.194306	-0.0598875	-0.414749	-0.277719
Parental psychiatric diagnosis	Fractional anisotropy	Right	superior longitudinal fasciculus	703	0.979519	0.0459699	0.0405416	8.46851	-0.636249	4.01196	1.09932	-3.63312	0.524821	6.66708e-05	0.272006	0.000300404	0.981823	-0.0234852	0.148404	0.0405378	-0.134593	0.0369119	0.0369903	0.0368754	0.0370461	-0.095956	0.0489857	0.075779	0.221028	-0.0318614	0.112937	-0.207327	-0.0618586	-0.0224562	0.148474	0.0404885	-0.134344	0.0377571	0.036377	0.0372016	0.0368515	-0.0956436	0.048731	0.0750151	0.219878	-0.0348479	0.112602	-0.207242	-0.0608313
Parental psychiatric diagnosis	Fractional anisotropy	Left	uncinate fasciculus	703	0.978522	0.0479112	0.0424939	8.84413	-0.620499	0.248503	0.847125	-5.79092	0.535131	0.803818	0.397214	1.05552e-08	0.981823	-0.0228805	0.00918285	0.0312063	-0.214313	0.0368744	0.0369526	0.0368379	0.0370084	-0.0952776	0.0495166	-0.0633679	0.0817336	-0.0411192	0.103532	-0.286973	-0.141652	-0.0228135	0.00934933	0.0316511	-0.214441	0.0365776	0.0362636	0.036597	0.0365456	-0.0940599	0.0483521	-0.0619527	0.0815923	-0.0402975	0.105341	-0.284046	-0.143309
Parental psychiatric diagnosis	Fractional anisotropy	Both	corpus callosum (body)	703	0.995742	0.0141075	0.00849785	2.51487	-0.266472	2.57531	-1.15652	-1.22911	0.789954	0.0102181	0.247862	0.219443	0.981823	-0.00999889	0.0968393	-0.0433534	-0.0462878	0.0375233	0.0376029	0.0374862	0.0376597	-0.08367	0.0636722	0.0230119	0.170667	-0.116952	0.0302448	-0.120227	0.0276511	-0.0101458	0.0965702	-0.0432661	-0.0455695	0.0372777	0.0378974	0.0365358	0.0374177	-0.0832256	0.0634221	0.0230399	0.172187	-0.113179	0.0310709	-0.117794	0.0274896
Change in housing	Fractional anisotropy	Both	fornix (column and body)	697	0.952717	0.0975088	0.0923295	18.8267	-0.253226	1.18782	0.783069	-8.38071	0.800168	0.235309	0.433853	2.89862e-16	0.985503	-0.00912862	0.0428926	0.0282421	-0.303011	0.0360493	0.0361104	0.0360659	0.0361557	-0.0799068	0.0616496	-0.0280056	0.113791	-0.0425687	0.0990529	-0.373998	-0.232024	-0.00950949	0.0425336	0.0290019	-0.302961	0.0360052	0.0354721	0.0360962	0.0351061	-0.0820606	0.0604378	-0.0255978	0.111529	-0.0398727	0.0985741	-0.370265	-0.23204
Change in housing	Fractional anisotropy	Right	cingulum (anterior)	697	0.964062	0.0758886	0.0705853	14.3095	-0.289829	4.90623	-2.04289	-4.99886	0.772033	1.15675e-06	0.0414389	7.30289e-07	0.985503	-0.0105725	0.179275	-0.074556	-0.182889	0.0364785	0.0365404	0.0364953	0.0365862	-0.0821935	0.0610484	0.107533	0.251018	-0.14621	-0.00290203	-0.254722	-0.111057	-0.0112249	0.179896	-0.0739615	-0.182956	0.0359947	0.036016	0.03669	0.036452	-0.0820524	0.0590631	0.109265	0.249197	-0.145655	-0.00291063	-0.254357	-0.110889
Change in housing	Fractional anisotropy	Left	cingulum (anterior)	697	0.923246	0.15248	0.147617	31.35	0.469974	3.5515	-3.73619	-9.74873	0.638521	0.000408827	0.000202119	3.88885e-21	0.985503	0.0164181	0.124279	-0.130581	-0.341569	0.0349341	0.0349934	0.0349502	0.0350373	-0.0521706	0.0850068	0.0555738	0.192984	-0.199201	-0.0619604	-0.41036	-0.272778	0.016859	0.124174	-0.130117	-0.341941	0.0342327	0.0345364	0.034319	0.0355984	-0.0503159	0.0830802	0.0560675	0.189955	-0.196424	-0.06252	-0.410312	-0.268935
Change in housing	Fractional anisotropy	Right	cingulum (posterior)	697	0.950306	0.102071	0.0969183	19.8077	0.193617	2.00802	-1.22375	-8.42877	0.846533	0.0450265	0.22146	1.99858e-16	0.985503	0.00696207	0.0723269	-0.0440239	-0.303977	0.035958	0.036019	0.0359746	0.0360642	-0.063637	0.0775611	0.00160814	0.143046	-0.114656	0.0266076	-0.374785	-0.23317	0.00668308	0.0732989	-0.044151	-0.305579	0.0356713	0.0352302	0.0357689	0.0361127	-0.0620047	0.0766047	0.00401916	0.141831	-0.113941	0.0283004	-0.377244	-0.234992
Change in housing	Fractional anisotropy	Left	cingulum (posterior)	697	0.864143	0.257517	0.253256	60.4356	0.0533008	1.68347	-3.08006	-15.0579	0.957508	0.0927322	0.00215098	1.43084e-44	0.985503	0.00174282	0.055139	-0.100757	-0.493815	0.0326978	0.0327532	0.0327128	0.0327943	-0.0624551	0.0659407	-0.00916778	0.119446	-0.164985	-0.0365299	-0.558202	-0.429427	0.00145573	0.0548718	-0.10166	-0.49425	0.0323896	0.0328552	0.0327483	0.0327599	-0.0607984	0.0652863	-0.00949649	0.119522	-0.164794	-0.0389876	-0.559011	-0.430519
Change in housing	Fractional anisotropy	Right	superior longitudinal fasciculus	697	0.979742	0.0455829	0.0401056	8.32217	0.884565	4.08695	0.951641	-3.47741	0.376696	4.87954e-05	0.341609	0.00053771	0.985503	0.0327925	0.151768	0.0352954	-0.129295	0.0370718	0.0371347	0.0370889	0.0371813	-0.0399934	0.105578	0.0788583	0.224677	-0.037524	0.108115	-0.202296	-0.056294	0.0325957	0.152616	0.0364067	-0.130037	0.03663	0.0374012	0.0371139	0.0368129	-0.0385376	0.103584	0.0778277	0.224793	-0.0363301	0.111271	-0.200461	-0.0564253
Change in housing	Fractional anisotropy	Left	superior longitudinal fasciculus	697	0.920422	0.157657	0.152823	32.6134	-0.0181772	3.09133	-0.0991197	-10.6888	0.985503	0.00207203	0.921072	8.47298e-25	0.985503	-0.000633061	0.107845	-0.00345366	-0.373363	0.0348273	0.0348863	0.0348433	0.0349301	-0.069012	0.0677459	0.0393503	0.17634	-0.0718641	0.0649568	-0.441943	-0.304782	-0.000784798	0.108728	-0.00257328	-0.373051	0.0347036	0.0350741	0.0348417	0.0340308	-0.0698489	0.0670044	0.0403682	0.176516	-0.0715447	0.0663986	-0.436741	-0.305859
Change in housing	Fractional anisotropy	Right	uncinate fasciculus	697	0.969208	0.065996	0.0606358	12.3124	0.727912	1.03084	-1.73259	-6.6619	0.466912	0.302973	0.0836108	5.48948e-11	0.985503	0.0266949	0.0378683	-0.063569	-0.245035	0.0366732	0.0367354	0.0366901	0.0367815	-0.0453084	0.0986982	-0.034257	0.109994	-0.135605	0.00846745	-0.317251	-0.172819	0.0267014	0.0373511	-0.0645357	-0.245436	0.0363691	0.0362612	0.0366233	0.03694	-0.0438392	0.0974247	-0.0340511	0.109682	-0.137021	0.00864017	-0.318649	-0.173827
Change in housing	Fractional anisotropy	Left	uncinate fasciculus	697	0.980356	0.0443863	0.0389021	8.09356	0.565403	0.227905	0.65977	-5.5579	0.571982	0.819787	0.509619	3.88958e-08	0.985503	0.0209737	0.0084685	0.0244855	-0.20678	0.0370951	0.037158	0.0371122	0.0372046	-0.0518578	0.0938051	-0.0644864	0.0814235	-0.0483795	0.0973505	-0.279826	-0.133733	0.0200889	0.00878034	0.0241644	-0.20681	0.0376781	0.0374251	0.0376675	0.0377486	-0.054103	0.0946314	-0.063574	0.08194	-0.0499773	0.0980613	-0.280073	-0.133049
Change in housing	Fractional anisotropy	Both	corpus callosum (genu)	697	0.877131	0.235031	0.230641	53.5371	0.224117	0.384167	-1.1364	-14.5342	0.822732	0.700972	0.256181	5.34548e-42	0.985503	0.00743828	0.0127718	-0.0377335	-0.483803	0.0331892	0.0332455	0.0332045	0.0332872	-0.0577245	0.0726011	-0.0525015	0.0780451	-0.102926	0.0274594	-0.549159	-0.418448	0.00813688	0.0128512	-0.0381446	-0.483869	0.0338821	0.0332079	0.0333741	0.0333732	-0.0587144	0.0748807	-0.0522324	0.079803	-0.101882	0.0279812	-0.548203	-0.417161
Change in housing	Fractional anisotropy	Both	corpus callosum (body)	697	0.995636	0.0143647	0.00870823	2.53952	-0.971365	2.49938	-1.10671	-1.07129	0.331704	0.0126698	0.268801	0.28441	0.985503	-0.0365945	0.0943196	-0.0417126	-0.0404781	0.0376733	0.0377371	0.0376906	0.0377845	-0.110561	0.0373722	0.0202275	0.168412	-0.115713	0.0322881	-0.114663	0.033707	-0.0363205	0.0941708	-0.0427198	-0.0407978	0.0372311	0.0379158	0.0372018	0.0377386	-0.110917	0.0368434	0.0183228	0.166094	-0.115553	0.0297887	-0.114968	0.0323801
Change in housing	Fractional anisotropy	Both	corpus callosum (splenium)	697	0.882112	0.226318	0.221878	50.9718	-1.31635	2.75429	2.29389	-13.3509	0.188489	0.00603528	0.0220933	2.27677e-36	0.985503	-0.0439367	0.0920878	0.0766001	-0.446939	0.0333777	0.0334343	0.0333931	0.0334762	-0.10947	0.0215961	0.0264438	0.157732	0.011037	0.142163	-0.512666	-0.381213	-0.0448187	0.0922378	0.0768229	-0.447269	0.0330591	0.0333198	0.0335147	0.0336334	-0.109937	0.0206253	0.0271986	0.157859	0.00983182	0.141999	-0.513066	-0.380152
Physical health problems in the family	Fractional anisotropy	Both	fornix (column and body)	697	0.952646	0.0976432	0.0924647	18.8554	-0.409772	1.17772	0.767528	-8.39639	0.682099	0.239309	0.443027	2.56808e-16	0.990981	-0.0147481	0.0425336	0.0276407	-0.303433	0.035991	0.0361151	0.0360126	0.0361385	-0.085412	0.0559157	-0.0283739	0.113441	-0.0430655	0.098347	-0.374387	-0.23248	-0.0144698	0.042325	0.0270484	-0.303384	0.0356229	0.0362394	0.0357018	0.0355985	-0.0846355	0.0554286	-0.0290833	0.113149	-0.041154	0.0982726	-0.37028	-0.231545
Physical health problems in the family	Fractional anisotropy	Right	cingulum (anterior)	697	0.963305	0.0773387	0.0720437	14.6059	-1.08606	4.88475	-2.07121	-5.02434	0.277826	1.28558e-06	0.0387067	6.42661e-07	0.990981	-0.0395259	0.178387	-0.0754242	-0.183604	0.0363937	0.0365192	0.0364156	0.0365429	-0.11098	0.0319286	0.106686	0.250088	-0.146922	-0.00392691	-0.255351	-0.111856	-0.0395153	0.177923	-0.0750493	-0.183805	0.0365023	0.0367693	0.0364774	0.035916	-0.108657	0.0321888	0.105152	0.25047	-0.144346	-0.00202365	-0.253468	-0.112255
Physical health problems in the family	Fractional anisotropy	Left	cingulum (anterior)	697	0.923391	0.152215	0.147349	31.2856	0.0488906	3.55373	-3.71531	-9.73652	0.96102	0.000405436	0.000219208	4.32297e-21	0.990981	0.00170559	0.124402	-0.129689	-0.341058	0.0348858	0.035006	0.0349067	0.0350287	-0.0667882	0.0701993	0.055672	0.193132	-0.198224	-0.0611543	-0.409832	-0.272283	0.000719791	0.12459	-0.129287	-0.341245	0.034047	0.0348999	0.0351653	0.034806	-0.0652933	0.0664668	0.0556333	0.193231	-0.198012	-0.0606471	-0.408581	-0.273054
Physical health problems in the family	Fractional anisotropy	Right	cingulum (posterior)	697	0.949664	0.103285	0.0981388	20.0704	0.990371	2.03077	-1.20835	-8.42215	0.322337	0.0426575	0.227324	2.10385e-16	0.990981	0.0355329	0.0731119	-0.0433795	-0.303411	0.0358783	0.0360021	0.0358999	0.0360254	-0.0349097	0.105975	0.00242639	0.143797	-0.113864	0.0271054	-0.374143	-0.23268	0.0353592	0.0737672	-0.0431253	-0.303321	0.0363919	0.036443	0.0352243	0.0362207	-0.034747	0.107939	0.00220576	0.145441	-0.113205	0.0253013	-0.373688	-0.233018
Physical health problems in the family	Fractional anisotropy	Left	cingulum (posterior)	697	0.864112	0.257571	0.25331	60.4525	0.230029	1.68829	-3.07988	-15.0606	0.818137	0.0918028	0.00215226	1.38778e-44	0.990981	0.00750957	0.0553063	-0.100607	-0.493687	0.0326462	0.0327588	0.0326658	0.03278	-0.0565871	0.0716063	-0.00901138	0.119624	-0.164742	-0.0364715	-0.558046	-0.429328	0.00774755	0.055659	-0.100177	-0.493581	0.0326017	0.0325271	0.0330694	0.0322764	-0.0566447	0.0708249	-0.00875997	0.119451	-0.165137	-0.0333516	-0.556856	-0.430823
Physical health problems in the family	Fractional anisotropy	Right	superior longitudinal fasciculus	697	0.980284	0.0445265	0.0390432	8.12032	-0.104847	4.08634	0.999001	-3.45139	0.916528	4.89206e-05	0.318141	0.000591354	0.990981	-0.00388302	0.15186	0.0370204	-0.128347	0.0370352	0.0371629	0.0370574	0.037187	-0.0765969	0.0688309	0.0788956	0.224825	-0.0357372	0.109778	-0.201359	-0.0553349	-0.00386568	0.15223	0.0365049	-0.129114	0.0375402	0.0372746	0.0369155	0.036499	-0.0763643	0.0705135	0.0809393	0.226219	-0.0374225	0.107215	-0.20115	-0.0569501
Physical health problems in the family	Fractional anisotropy	Left	superior longitudinal fasciculus	697	0.920385	0.157725	0.152892	32.6302	0.238527	3.09573	-0.098412	-10.6917	0.811543	0.00204197	0.921633	8.24987e-25	0.990981	0.00829409	0.108016	-0.00342406	-0.373299	0.0347722	0.0348921	0.0347931	0.0349147	-0.0599767	0.0765649	0.0395102	0.176523	-0.0717358	0.0648877	-0.441849	-0.304748	0.0092239	0.108172	-0.00322655	-0.373474	0.0346991	0.0346739	0.0345808	0.0346358	-0.0575085	0.0774513	0.0389077	0.174918	-0.0713601	0.0626389	-0.439791	-0.304501
Physical health problems in the family	Fractional anisotropy	Right	uncinate fasciculus	697	0.969576	0.0652861	0.0599219	12.1707	0.0113083	1.03433	-1.69531	-6.64008	0.990981	0.301338	0.0904641	6.31061e-11	0.990981	0.000414232	0.038019	-0.0621374	-0.244227	0.0366306	0.036757	0.0366526	0.0367808	-0.0715054	0.0723339	-0.0341486	0.110187	-0.1341	0.00982539	-0.316442	-0.172013	0.000158437	0.0377635	-0.061402	-0.24385	0.0368076	0.0369134	0.0362514	0.0361972	-0.0702354	0.0742732	-0.0320833	0.110237	-0.131547	0.0109483	-0.31674	-0.174146
Physical health problems in the family	Fractional anisotropy	Left	uncinate fasciculus	697	0.980159	0.0447698	0.0392878	8.16675	0.77434	0.247149	0.697041	-5.53654	0.438992	0.804865	0.486009	4.37222e-08	0.990981	0.0286742	0.00918362	0.0258273	-0.205861	0.0370305	0.0371582	0.0370527	0.0371822	-0.0440305	0.101379	-0.0637717	0.082139	-0.046921	0.0985755	-0.278863	-0.132858	0.0284778	0.00883034	0.0262013	-0.205402	0.0371083	0.036721	0.0366712	0.0369809	-0.044548	0.100853	-0.0643068	0.0794213	-0.0451769	0.0981281	-0.276732	-0.132491
Physical health problems in the family	Fractional anisotropy	Both	corpus callosum (genu)	697	0.877163	0.234976	0.230586	53.5207	-0.0142431	0.384965	-1.12606	-14.5329	0.98864	0.700381	0.260529	5.42295e-42	0.990981	-0.000472005	0.0128014	-0.0373391	-0.483584	0.0331392	0.0332535	0.0331591	0.0332751	-0.0655367	0.0645927	-0.0524876	0.0780905	-0.102443	0.0277647	-0.548916	-0.418253	-0.000126564	0.0131071	-0.0363413	-0.483582	0.0328341	0.0326661	0.0329797	0.0327287	-0.0661499	0.0642059	-0.0513602	0.0762362	-0.101328	0.0283049	-0.547238	-0.418211
Physical health problems in the family	Fractional anisotropy	Both	corpus callosum (body)	697	0.99619	0.0132673	0.00760456	2.34291	-0.409075	2.48375	-1.16278	-1.10435	0.68261	0.0132348	0.245319	0.269823	0.990981	-0.015396	0.0938009	-0.0437886	-0.0417338	0.0376361	0.0377659	0.0376587	0.0377904	-0.0892898	0.0584978	0.0196524	0.16795	-0.117727	0.0301495	-0.11593	0.0324629	-0.01619	0.0936718	-0.0439886	-0.041929	0.0374342	0.0373807	0.0382289	0.0374344	-0.0919911	0.0582749	0.0206806	0.167611	-0.118485	0.0317573	-0.114532	0.0329733
Physical health problems in the family	Fractional anisotropy	Both	corpus callosum (splenium)	697	0.882388	0.225835	0.221392	50.8311	-1.13855	2.722	2.2172	-13.403	0.255283	0.00665097	0.026931	1.30437e-36	0.990981	-0.0379554	0.0910552	0.0739585	-0.448642	0.0333367	0.0334516	0.0333567	0.0334733	-0.103408	0.0274969	0.0253772	0.156733	0.00846696	0.13945	-0.514362	-0.382921	-0.0374007	0.0907999	0.0743018	-0.448986	0.0330979	0.0331151	0.0329072	0.0332548	-0.102215	0.0286094	0.0271058	0.156992	0.00978239	0.138663	-0.513132	-0.382903
Parental psychiatric diagnosis	Fractional anisotropy	Right	cingulum (posterior)	703	0.951747	0.0993025	0.0941776	19.3766	-0.00900729	1.87811	-1.02054	-8.37991	0.992816	0.0607801	0.307822	2.87701e-16	0.992816	-0.00032305	0.067502	-0.036566	-0.301641	0.0358654	0.0359415	0.0358299	0.0359957	-0.0707391	0.070093	-0.00306352	0.138068	-0.106912	0.0337805	-0.372313	-0.230969	-8.66095e-05	0.0680197	-0.0363432	-0.301797	0.0352555	0.0359368	0.0362055	0.0352964	-0.0697173	0.0681654	-0.000232537	0.139038	-0.108897	0.0339669	-0.37342	-0.23396
Parental psychiatric diagnosis	Fractional anisotropy	Left	cingulum (posterior)	703	0.864654	0.256604	0.252374	60.6651	-0.110986	1.6368	-2.98239	-15.1096	0.911659	0.102121	0.00295902	7.1007e-45	0.992816	-0.0036163	0.0534455	-0.0970802	-0.494113	0.0325834	0.0326525	0.0325511	0.0327018	-0.0675887	0.0603561	-0.0106626	0.117554	-0.160989	-0.0331711	-0.558317	-0.429908	-0.00404246	0.0541262	-0.0982328	-0.494253	0.0324007	0.0323076	0.0323464	0.0330099	-0.0676068	0.0593026	-0.00975739	0.116469	-0.161657	-0.0349345	-0.560405	-0.430404

## Sheet: S3_T1w_ROIs_corrected_global
Adverse childhood experience	Brain measure	Hemisphere	Region of interest	DF	Residual_SE	Mulitple_R2	Adjusted_R2	F	t_ACE	t_age	t_sex	t_global_brain	p_uncorr_ACE	p_uncorr_age	p_uncorr_sex	p_uncorr_global_brain	p_FDR_ACE	beta_ACE	beta_age	beta_sex	beta_global_brain	SE_ACE	SE_age	SE_sex	SE_global_brain	CI95_lower_ACE	CI95_upper_ACE	CI95_lower_age	CI95_upper_age	CI95_lower_sex	CI95_upper_sex	CI95_lower_global_brain	CI95_upper_global_brain	NPB_mean_ACE	NPB_mean_age	NPB_mean_sex	NPB_mean_global_brain	NPB_sd_ACE	NPB_sd_age	NPB_sd_sex	NPB_sd_global_brain	NPB_CI95_lower_ACE	NPB_CI95_upper_ACE	NPB_CI95_lower_age	NPB_CI95_upper_age	NPB_CI95_lower_sex	NPB_CI95_upper_sex	NPB_CI95_lower_global_brain	NPB_CI95_upper_global_brain
Substance abuse in the family	Cortical surface area	Left	superior frontal gyrus	780	0.556598	0.691779	0.690198	437.663	3.0749	1.85795	0.325834	34.8216	0.00217915	0.063553	0.744637	5.14096e-161	0.100302	0.0613345	0.0370344	0.00768906	0.825763	0.0199468	0.019933	0.0235981	0.0237141	0.0221787	0.10049	-0.0020942	0.0761631	-0.0386342	0.0540123	0.779212	0.872314	0.0618655	0.0369428	0.00783183	0.825898	0.019474	0.0199558	0.0235043	0.0235529	0.0241234	0.0993783	-0.00167787	0.0759218	-0.0380866	0.0528834	0.779607	0.871647
Substance abuse in the family	Cortical surface area	Left	pars triangularis	780	0.834792	0.306677	0.303122	86.2542	2.87278	1.41426	-1.46556	14.2575	0.00417927	0.157684	0.143172	3.70848e-41	0.100302	0.0859433	0.0422804	-0.0518699	0.507093	0.0299165	0.0298957	0.0353926	0.0355667	0.027217	0.14467	-0.0164052	0.100966	-0.121346	0.0176062	0.437275	0.576911	0.0857956	0.0426091	-0.0523594	0.507346	0.0295801	0.0298825	0.0352663	0.0357779	0.02844	0.143724	-0.0155532	0.101156	-0.121874	0.0160947	0.437925	0.576325
Physical health problems in the family	Cortical surface area	Left	rostral anterior cingulate cortex	780	0.719346	0.485181	0.482541	183.774	2.81241	1.25675	3.3527	24.1815	0.00504072	0.209221	0.000838869	7.69173e-97	0.134768	0.0722696	0.0323734	0.102202	0.738712	0.0256967	0.0257596	0.0304835	0.0305487	0.0218267	0.122712	-0.0181931	0.0829398	0.0423624	0.162041	0.678745	0.79868	0.0728074	0.0320172	0.10165	0.738975	0.0259398	0.0257678	0.0301471	0.0298037	0.0207665	0.12236	-0.0171277	0.0826912	0.0426997	0.161379	0.679904	0.79703
Physical health problems in the family	Subcortical volume	Left	pallidum	780	0.8061	0.353518	0.350203	106.633	2.77715	2.46398	-0.306345	16.6375	0.00561533	0.013955	0.759424	2.01359e-53	0.134768	0.079972	0.0713838	-0.0104716	0.571547	0.0287964	0.0289709	0.0341824	0.034353	0.0234444	0.1365	0.0145136	0.128254	-0.077572	0.0566288	0.504111	0.638982	0.0803279	0.0716255	-0.00960901	0.572256	0.0287068	0.028756	0.0338401	0.0340701	0.0245711	0.138274	0.0163343	0.128601	-0.074435	0.0581948	0.50629	0.639723
Substance abuse in the family	Cortical surface area	Right	superior frontal gyrus	780	0.572776	0.673602	0.671928	402.429	2.5589	0.415977	0.490895	33.6395	0.010688	0.677541	0.623638	5.49431e-154	0.171008	0.0525255	0.00853266	0.0119209	0.820916	0.0205266	0.0205123	0.0242839	0.0244033	0.0122316	0.0928194	-0.0317333	0.0487986	-0.0357488	0.0595905	0.773012	0.86882	0.0521377	0.00890125	0.011445	0.82045	0.0201494	0.0207519	0.0242813	0.0243542	0.0140087	0.092059	-0.0312334	0.0494848	-0.0358499	0.0592377	0.771702	0.869016
Change in housing	Subcortical volume	Right	accumbens	780	0.839691	0.298516	0.294918	82.982	2.84099	-1.87607	0.448894	15.3552	0.00461464	0.0610193	0.653633	1.08572e-46	0.221502	0.0853268	-0.0566412	0.0159938	0.549706	0.0300342	0.0301914	0.0356294	0.0357994	0.0263694	0.144284	-0.115907	0.00262492	-0.0539471	0.0859348	0.479432	0.619981	0.0854719	-0.0555394	0.0160913	0.54936	0.0299619	0.0301256	0.0359175	0.0361956	0.026425	0.144037	-0.114321	0.00491557	-0.0565866	0.0848659	0.478164	0.619935
Exposure to violence	Subcortical volume	Left	pallidum	780	0.806075	0.353558	0.350243	106.651	2.78587	2.39502	-0.383956	16.6849	0.00546806	0.0168544	0.701116	1.12135e-53	0.262467	0.0803431	0.0693943	-0.0131368	0.573076	0.0288395	0.0289744	0.0342143	0.0343469	0.0237308	0.136955	0.0125172	0.126271	-0.0802997	0.0540262	0.505653	0.640499	0.0802495	0.0690535	-0.012184	0.573875	0.0280464	0.0291028	0.0345266	0.0343661	0.027352	0.136961	0.0109291	0.126885	-0.0805687	0.0542895	0.507473	0.640103
Any adverse childhood experience	Subcortical volume	Left	amygdala	699	0.753836	0.434964	0.431731	134.523	2.14345	3.18034	-3.74407	16.3317	0.0324211	0.00153601	0.000195961	4.962e-51	0.280746	0.0610192	0.0910018	-0.127667	0.560259	0.0284677	0.0286139	0.0340984	0.0343049	0.00512678	0.116912	0.0348224	0.147181	-0.194614	-0.0607192	0.492906	0.627612	0.0617937	0.0906066	-0.128458	0.559651	0.0285722	0.0285976	0.0336401	0.0339818	0.00518403	0.117264	0.0356728	0.146458	-0.195079	-0.0621957	0.491656	0.626609
Any adverse childhood experience	Subcortical volume	Right	amygdala	699	0.802989	0.358878	0.355209	97.819	2.07278	1.38706	-3.62249	13.8211	0.038559	0.165865	0.000312914	1.38145e-38	0.280746	0.0628547	0.042277	-0.131575	0.505048	0.0303239	0.0304796	0.0363217	0.0365417	0.00331782	0.122391	-0.0175655	0.10212	-0.202888	-0.0602622	0.433303	0.576793	0.0636036	0.0425992	-0.130595	0.504948	0.0300437	0.0301967	0.0365855	0.0361061	0.00583846	0.123526	-0.0176574	0.101864	-0.201482	-0.0593684	0.433472	0.575542
Any adverse childhood experience	Subcortical volume	Left	putamen	699	0.792886	0.374909	0.371332	104.809	1.99172	-0.622423	-3.68229	14.5654	0.046791	0.533867	0.000248981	3.6456e-42	0.280746	0.0596367	-0.0187325	-0.132064	0.525549	0.0299424	0.0300961	0.0358647	0.0360819	0.000848918	0.118424	-0.0778221	0.0403571	-0.20248	-0.0616487	0.454707	0.596391	0.0594567	-0.0189891	-0.130865	0.526398	0.0299349	0.0306859	0.0365749	0.0366553	0.000246984	0.11897	-0.0789916	0.0409444	-0.203688	-0.058783	0.453449	0.597228
Any adverse childhood experience	Subcortical volume	Right	putamen	699	0.771003	0.408937	0.405555	120.904	2.53261	-0.423973	-3.24972	16.0637	0.0115393	0.671716	0.00121054	1.17973e-49	0.280746	0.0737395	-0.0124078	-0.113334	0.563613	0.029116	0.0292655	0.0348749	0.0350861	0.0165743	0.130905	-0.0698665	0.045051	-0.181806	-0.0448615	0.494726	0.6325	0.0733625	-0.0124627	-0.113846	0.563341	0.0289445	0.0290985	0.0351006	0.0347265	0.0179335	0.129975	-0.0681451	0.0448988	-0.1809	-0.0444633	0.494739	0.63172
Any adverse childhood experience	Subcortical volume	Right	pallidum	699	0.768674	0.412503	0.409141	122.698	2.06266	1.98494	-0.025411	17.9454	0.0395135	0.0475421	0.979734	1.63562e-59	0.280746	0.0598751	0.0579146	-0.000883529	0.627731	0.029028	0.0291771	0.0347695	0.0349801	0.00288249	0.116868	0.000629404	0.1152	-0.0691488	0.0673817	0.559052	0.69641	0.0604967	0.058147	-0.000587229	0.627506	0.0291572	0.0289531	0.0342859	0.0345878	0.00437576	0.116396	0.00189204	0.114925	-0.0676463	0.0645543	0.560743	0.695114
Any adverse childhood experience	Subcortical volume	Right	accumbens	699	0.837064	0.30331	0.299323	76.079	2.01972	-2.09191	0.767606	14.7628	0.0437936	0.0368072	0.442981	3.94457e-43	0.280746	0.0638448	-0.0664661	0.0290639	0.562351	0.0316107	0.031773	0.0378631	0.0380924	0.00178144	0.125908	-0.128848	-0.00408416	-0.0452751	0.103403	0.487562	0.637141	0.063513	-0.0669092	0.0289417	0.561956	0.031347	0.0316908	0.0376553	0.0380675	0.00278799	0.122888	-0.128815	-0.00553584	-0.0443986	0.103154	0.486418	0.638436
Any adverse childhood experience	Subcortical volume	Left	caudatus	699	0.81681	0.336617	0.332821	88.6726	2.17813	-0.956433	2.00354	16.4875	0.0297295	0.339184	0.0455052	7.78647e-52	0.280746	0.0671864	-0.0296534	0.0740245	0.612852	0.0308459	0.0310042	0.0369469	0.0371707	0.00662481	0.127748	-0.090526	0.0312191	0.00148426	0.146565	0.539872	0.685832	0.0660931	-0.0297118	0.0735298	0.612456	0.0312076	0.0305227	0.0370721	0.0368717	0.00455004	0.127463	-0.0891125	0.0293544	0.000288425	0.145659	0.542786	0.685063
Any adverse childhood experience	Subcortical volume	Right	caudatus	699	0.800778	0.362403	0.358754	99.326	2.4144	-0.968417	1.81477	17.2907	0.0160168	0.333171	0.0699879	4.93274e-56	0.280746	0.0730126	-0.0294357	0.0657341	0.630094	0.0302404	0.0303957	0.0362217	0.0364411	0.0136397	0.132386	-0.0891134	0.0302421	-0.00538236	0.136851	0.558547	0.701641	0.0738715	-0.0292134	0.0648186	0.629413	0.0299403	0.0303071	0.0361862	0.0361737	0.0154202	0.132777	-0.0893872	0.0295932	-0.00585802	0.136731	0.559879	0.69862
Change in housing	Cortical thickness	Right	rostral middle frontal gyrus	780	0.745706	0.446759	0.443922	157.469	2.51702	-1.93607	-3.63854	24.3273	0.0120346	0.0532195	0.000292238	1.02029e-97	0.288831	0.0671775	-0.0522931	-0.0974442	0.6609	0.0266893	0.0270099	0.0267811	0.027167	0.0147861	0.119569	-0.105314	0.000727512	-0.150016	-0.0448727	0.607571	0.714229	0.066592	-0.0525271	-0.0985943	0.660803	0.0268936	0.0266994	0.0268696	0.0271721	0.0149395	0.11894	-0.104961	-0.000543322	-0.150694	-0.0471159	0.607275	0.713191
Physical health problems in the family	Cortical thickness	Right	rostral anterior cingulate cortex	780	0.965738	0.0721094	0.067351	15.1541	2.31993	-3.33275	2.05568	5.55272	0.0206019	0.00090046	0.0401459	3.85785e-08	0.289812	0.0802091	-0.116553	0.0712753	0.195581	0.0345739	0.0349721	0.0346724	0.0352225	0.0123401	0.148078	-0.185204	-0.0479026	0.00321302	0.139338	0.126439	0.264723	0.0807241	-0.117478	0.0707451	0.196398	0.0347051	0.0341684	0.0345786	0.0358719	0.0132044	0.147443	-0.184807	-0.0508674	0.00166734	0.1374	0.128492	0.266609
Physical health problems in the family	Cortical thickness	Left	lateral orbitofrontal cortex	780	0.824253	0.324073	0.320607	93.4927	1.97781	-3.94279	-2.9795	17.9785	0.048302	8.77811e-05	0.00297679	9.97541e-61	0.289812	0.0583625	-0.117686	-0.0881716	0.540472	0.0295087	0.0298485	0.0295927	0.0300622	0.000436663	0.116288	-0.176279	-0.0590935	-0.146262	-0.0300808	0.48146	0.599485	0.0584883	-0.117899	-0.0886335	0.540682	0.0295889	0.029607	0.0290738	0.0300572	0.000322754	0.116433	-0.176043	-0.0597341	-0.145383	-0.030833	0.48278	0.59963
Physical health problems in the family	Subcortical volume	Left	accumbens	780	0.843022	0.292939	0.289313	80.7896	2.09972	-0.946429	-0.641263	14.6569	0.0360742	0.344223	0.52154	3.82442e-43	0.289812	0.0632339	-0.0286748	-0.0229239	0.526569	0.0301154	0.0302979	0.0357481	0.0359265	0.00411705	0.122351	-0.0881498	0.0308003	-0.0930977	0.0472499	0.456045	0.597093	0.0631136	-0.0284283	-0.0219301	0.526855	0.0301225	0.0305232	0.0354903	0.0355298	0.00398133	0.122838	-0.0889356	0.0307364	-0.0930513	0.0470639	0.457772	0.596359
Physical health problems in the family	Cortical surface area	Left	caudal anterior cingulate cortex	780	0.844142	0.29106	0.287425	80.0586	2.01563	-0.755801	4.58014	16.9203	0.0441815	0.449997	5.4072e-06	6.08618e-55	0.289812	0.0607805	-0.0228468	0.16384	0.606565	0.0301547	0.0302285	0.0357719	0.0358484	0.00158664	0.119974	-0.0821857	0.0364922	0.0936198	0.234061	0.536195	0.676936	0.0616266	-0.0225679	0.162884	0.605532	0.0300987	0.0297908	0.0353245	0.0352345	0.00212121	0.119519	-0.0812516	0.0362778	0.091151	0.232249	0.537637	0.675586
Physical health problems in the family	Cortical thickness	Left	caudal anterior cingulate cortex	780	0.968917	0.0659888	0.061199	13.7769	2.1914	-1.48865	0.528921	6.60366	0.0287179	0.136983	0.597011	7.41683e-11	0.289812	0.0760148	-0.0522327	0.0183993	0.233363	0.0346878	0.0350872	0.0347866	0.0353384	0.00792236	0.144107	-0.121109	0.0166439	-0.049887	0.0866857	0.163993	0.302733	0.0765528	-0.0529719	0.0178786	0.233193	0.0345261	0.0354021	0.0352057	0.0355876	0.00919091	0.143727	-0.12186	0.0169775	-0.0504382	0.0861328	0.163129	0.300412
Physical health problems in the family	Cortical thickness	Right	caudal anterior cingulate cortex	780	0.981851	0.0408865	0.0359679	8.31274	2.00351	-2.25082	1.73493	4.0635	0.0454684	0.0246744	0.0831478	5.32353e-05	0.289812	0.0704249	-0.0800294	0.061158	0.145515	0.0351508	0.0355556	0.0352509	0.0358102	0.00142349	0.139426	-0.149825	-0.0102334	-0.00803995	0.130356	0.0752191	0.215811	0.0700015	-0.0806144	0.0606151	0.145093	0.0351873	0.0348939	0.0345081	0.0357701	0.00176057	0.138148	-0.149757	-0.0121573	-0.00933221	0.128254	0.073782	0.215633
Physical health problems in the family	Subcortical volume	Left	amygdala	780	0.761744	0.422706	0.419746	142.783	1.9084	3.75051	-4.00901	16.9833	0.0567058	0.000189533	6.68255e-05	2.77984e-55	0.302431	0.0519313	0.102677	-0.129497	0.551325	0.0272119	0.0273768	0.0323015	0.0324627	-0.00148592	0.105348	0.0489361	0.156418	-0.192905	-0.066089	0.4876	0.615049	0.0519833	0.102233	-0.130467	0.550502	0.0268651	0.0270535	0.0317772	0.032249	-0.000865692	0.104158	0.0478036	0.155646	-0.193213	-0.0686264	0.487849	0.613245
Any adverse childhood experience	Subcortical volume	Left	hippocampus	699	0.747684	0.44415	0.440969	139.633	1.84512	1.28982	-0.742559	18.9043	0.0654425	0.197538	0.457998	1.08172e-64	0.314124	0.0520977	0.0366056	-0.0251134	0.643219	0.0282354	0.0283803	0.0338201	0.0340249	-0.00333858	0.107534	-0.0191153	0.0923265	-0.0915146	0.0412878	0.576416	0.710022	0.0518493	0.0363893	-0.024911	0.643231	0.0280399	0.0286056	0.03358	0.0335384	-0.00313148	0.107733	-0.0196761	0.0922646	-0.0908334	0.0421794	0.576192	0.708507
Any adverse childhood experience	Subcortical volume	Left	pallidum	699	0.802949	0.358942	0.355273	97.8462	1.88378	2.30505	-0.615184	15.601	0.0600092	0.021456	0.538634	2.6481e-47	0.314124	0.0571208	0.0702533	-0.0223434	0.570057	0.0303224	0.0304781	0.0363199	0.0365399	-0.00241307	0.116655	0.0104138	0.130093	-0.0936526	0.0489658	0.498316	0.641798	0.0570736	0.0701422	-0.0218128	0.570419	0.0301905	0.0306174	0.0367228	0.0361934	-0.000298621	0.117031	0.00945314	0.129785	-0.0932307	0.0507735	0.500269	0.64213
Physical health problems in the family	Subcortical volume	Right	hippocampus	780	0.752845	0.436116	0.433224	150.816	1.78351	1.10667	-0.991774	19.8599	0.0748923	0.268777	0.321615	2.38883e-71	0.326803	0.0479656	0.0299432	-0.0316615	0.637173	0.026894	0.0270569	0.0319241	0.0320835	-0.00482751	0.100759	-0.0231699	0.0830562	-0.0943289	0.0310059	0.574193	0.700153	0.0482273	0.0301479	-0.0312201	0.637602	0.0266959	0.0267283	0.0320022	0.0323415	-0.00356723	0.100346	-0.0205445	0.0831525	-0.0939384	0.0331311	0.576806	0.702108
Physical health problems in the family	Subcortical volume	Right	pallidum	780	0.779427	0.395593	0.392493	127.63	1.81196	2.17628	0.480683	18.8408	0.0703775	0.0298336	0.630876	1.51035e-65	0.326803	0.0504513	0.0609626	0.0158872	0.625821	0.0278436	0.0280123	0.0330513	0.0332163	-0.00420589	0.105108	0.00597421	0.115951	-0.0489929	0.0807673	0.560617	0.691025	0.0504142	0.0610802	0.0164681	0.626317	0.0274249	0.0284324	0.0326098	0.0333216	-0.00389076	0.103224	0.00536324	0.115989	-0.0481451	0.0804142	0.558987	0.690066
Physical health problems in the family	Subcortical volume	Right	amygdala	780	0.808494	0.349673	0.346338	104.849	1.69579	2.18302	-3.89347	14.4339	0.0903242	0.0293315	0.000107279	4.95904e-42	0.333505	0.0489778	0.063432	-0.133483	0.497321	0.0288819	0.0290569	0.0342839	0.034455	-0.00771774	0.105673	0.00639292	0.120471	-0.200783	-0.0661837	0.429686	0.564957	0.0491148	0.0629071	-0.133344	0.497477	0.028586	0.0288274	0.0341679	0.0342582	-0.00592409	0.104844	0.00553351	0.117374	-0.199795	-0.0657012	0.430207	0.56432
Physical health problems in the family	Subcortical volume	Right	accumbens	780	0.842412	0.293962	0.290341	81.1892	1.72873	-1.77435	0.528725	15.3772	0.0842533	0.0763952	0.597147	8.36428e-47	0.333505	0.0520237	-0.0537202	0.0188872	0.55205	0.0300936	0.030276	0.0357222	0.0359005	-0.00705036	0.111098	-0.113152	0.00571185	-0.0512358	0.0890103	0.481577	0.622523	0.0517715	-0.053628	0.0183645	0.551983	0.0301774	0.0297149	0.035491	0.0364966	-0.00805061	0.111183	-0.111106	0.00538826	-0.0507244	0.087054	0.481958	0.623137
Substance abuse in the family	Cortical surface area	Left	rostral middle frontal gyrus	780	0.597704	0.644572	0.64275	353.635	2.16612	2.01769	-0.0753107	31.1415	0.0306046	0.0439651	0.939987	5.43822e-139	0.367256	0.046398	0.0431889	-0.00190844	0.793032	0.0214199	0.0214051	0.0253408	0.0254654	0.00435051	0.0884456	0.00117053	0.0852073	-0.0516527	0.0478359	0.743043	0.843021	0.0466135	0.0433375	-0.00200246	0.79321	0.0216266	0.0213663	0.0253886	0.0253423	0.0052267	0.0900478	9.02046e-05	0.0849293	-0.0522216	0.0475575	0.743071	0.843507
Substance abuse in the family	Cortical surface area	Right	caudal anterior cingulate cortex	780	0.827433	0.318847	0.315354	91.2795	2.02039	1.23443	1.88347	16.6201	0.0436842	0.217415	0.0600079	2.49475e-53	0.419369	0.0599101	0.0365788	0.0660735	0.585909	0.0296527	0.0296322	0.0350806	0.0352531	0.00170148	0.118119	-0.0215895	0.094747	-0.00279015	0.134937	0.516707	0.655112	0.0601668	0.0363037	0.0659856	0.585205	0.0297199	0.0299426	0.035161	0.0351715	0.00212658	0.118848	-0.0245664	0.0944775	-0.00357562	0.135374	0.517997	0.655818
Physical health problems in the family	Cortical thickness	Left	medial orbitofrontal cortex	780	0.89495	0.203151	0.199065	49.7139	-1.38448	-5.72828	-3.86523	11.315	0.166607	1.44842e-08	0.00012022	1.36744e-27	0.420902	-0.0443584	-0.185646	-0.124193	0.369329	0.0320397	0.0324087	0.0321309	0.0326407	-0.107253	0.0185359	-0.249264	-0.122027	-0.187267	-0.06112	0.305255	0.433403	-0.0445009	-0.186065	-0.124615	0.369069	0.0316857	0.0324331	0.0316517	0.0323621	-0.105887	0.0170969	-0.250492	-0.122887	-0.187281	-0.0613319	0.30507	0.431435
Physical health problems in the family	Cortical thickness	Right	medial orbitofrontal cortex	780	0.925936	0.147017	0.142642	33.6094	1.5194	-4.39463	-1.08616	9.82383	0.129067	1.26317e-05	0.277745	1.4881e-21	0.420902	0.0503666	-0.147355	-0.0361076	0.331759	0.033149	0.0335307	0.0332434	0.0337708	-0.0147052	0.115438	-0.213176	-0.0815341	-0.101365	0.0291496	0.265466	0.398051	0.0497525	-0.147346	-0.0352979	0.331641	0.0325263	0.0333619	0.0334511	0.0337595	-0.0132695	0.11315	-0.210985	-0.0803708	-0.0996352	0.0291822	0.267831	0.397688
Physical health problems in the family	Subcortical volume	Right	caudatus	780	0.801463	0.360935	0.357658	110.133	1.4007	-0.961485	2.09984	18.6412	0.161701	0.336606	0.0360632	2.00529e-64	0.420902	0.0401031	-0.0276948	0.0713648	0.636698	0.0286307	0.0288042	0.0339858	0.0341554	-0.0160993	0.0963056	-0.0842379	0.0288482	0.00465041	0.138079	0.569651	0.703745	0.0399226	-0.0270566	0.0712218	0.636738	0.0285205	0.0290293	0.0330042	0.0342715	-0.0147785	0.0965514	-0.083784	0.0290886	0.00660271	0.135901	0.567313	0.703065
Physical health problems in the family	Cortical surface area	Left	rostral middle frontal gyrus	780	0.598721	0.643363	0.641534	351.774	-1.42491	1.97923	0.0324103	31.3898	0.154582	0.0481414	0.974153	1.72812e-140	0.420902	-0.0304755	0.0424348	0.000822305	0.798119	0.0213876	0.0214401	0.0253717	0.025426	-0.0724597	0.0115086	0.000347755	0.0845218	-0.0489827	0.0506273	0.748207	0.848031	-0.0308918	0.0425361	0.000279251	0.79782	0.0212485	0.0217676	0.0254912	0.025549	-0.0724492	0.0101978	-0.000685235	0.0850431	-0.0498865	0.050057	0.746842	0.846964
Physical health problems in the family	Cortical thickness	Right	pars orbitalis	780	0.873912	0.240174	0.236278	61.6378	-1.45308	-1.08841	1.48281	14.7914	0.146604	0.276749	0.13853	8.05935e-44	0.420902	-0.0454618	-0.0344448	0.046524	0.471452	0.0312865	0.0316468	0.0313756	0.0318734	-0.106878	0.0159539	-0.0965678	0.0276782	-0.0150667	0.108115	0.408884	0.53402	-0.045123	-0.0347129	0.0465725	0.471436	0.0309699	0.032069	0.0319332	0.032243	-0.106053	0.0144291	-0.0960618	0.0278017	-0.0153743	0.106852	0.408087	0.534724
Physical health problems in the family	Cortical surface area	Left	pars triangularis	780	0.838036	0.301279	0.297696	84.0815	1.4709	1.38051	-1.38448	14.4608	0.141721	0.167825	0.166607	3.6466e-42	0.420902	0.0440337	0.041429	-0.0491672	0.514647	0.0299365	0.0300099	0.0355131	0.0355891	-0.014732	0.102799	-0.0174807	0.100339	-0.11888	0.0205453	0.444785	0.584508	0.0441192	0.0409805	-0.0492916	0.514377	0.0301308	0.0303654	0.0350571	0.0351152	-0.0155986	0.101649	-0.0177067	0.100125	-0.116205	0.0186521	0.444409	0.580816
Change in household composition	Subcortical volume	Right	hippocampus	780	0.753101	0.435732	0.432839	150.581	-1.62736	1.03329	-0.907947	19.9191	0.104065	0.30179	0.364186	1.09074e-71	0.440683	-0.0438178	0.0279864	-0.0290011	0.639372	0.0269257	0.0270848	0.0319414	0.0320984	-0.0966733	0.00903763	-0.0251814	0.0811542	-0.0917023	0.0337002	0.576363	0.702382	-0.0439508	0.0286968	-0.0294049	0.638995	0.027187	0.0274529	0.0319204	0.0325395	-0.0955738	0.0105226	-0.0246343	0.0823239	-0.0938725	0.0316004	0.575015	0.701892
Change in household composition	Subcortical volume	Left	amygdala	780	0.762168	0.422064	0.4191	142.408	-1.66464	3.67143	-3.91907	17.0433	0.0963869	0.00025764	9.66981e-05	1.31806e-55	0.440683	-0.0453611	0.100637	-0.126688	0.553648	0.0272499	0.0274109	0.0323259	0.0324849	-0.0988529	0.00813064	0.0468293	0.154445	-0.190144	-0.0632314	0.48988	0.617416	-0.0453911	0.100373	-0.126722	0.553309	0.0272536	0.0269417	0.0316705	0.03217	-0.0994136	0.0077172	0.0476704	0.153982	-0.188134	-0.064577	0.489278	0.617334
Change in household composition	Cortical surface area	Left	rostral anterior cingulate cortex	780	0.7215	0.482094	0.479438	181.516	1.79268	1.30317	3.3449	24.1051	0.0734114	0.192902	0.000862461	2.21283e-96	0.440683	0.0462449	0.0336921	0.102293	0.738715	0.0257965	0.025854	0.0305818	0.0306455	-0.00439391	0.0968838	-0.0170596	0.0844437	0.0422607	0.162325	0.678557	0.798872	0.0458198	0.0336328	0.101968	0.738351	0.0258911	0.0255544	0.0305362	0.0305726	-0.00434465	0.0961127	-0.0177923	0.0819798	0.0428351	0.162685	0.677825	0.798866
Change in household composition	Cortical thickness	Right	lateral orbitofrontal cortex	780	0.886608	0.217938	0.213927	54.3407	1.73912	-4.36738	-2.12983	13.0964	0.0824076	1.42717e-05	0.0334977	1.44533e-35	0.440683	0.0552299	-0.14035	-0.0678039	0.423406	0.0317573	0.032136	0.0318353	0.03233	-0.00711005	0.11757	-0.203433	-0.0772668	-0.130297	-0.0053109	0.359942	0.48687	0.0544692	-0.140684	-0.0673373	0.423958	0.0317835	0.0321608	0.0313988	0.0319915	-0.00864022	0.11638	-0.205125	-0.078192	-0.130361	-0.00571572	0.36183	0.487225
Change in household composition	Subcortical volume	Left	accumbens	780	0.84335	0.29239	0.288761	80.5754	1.94921	-0.885017	-0.653621	14.6397	0.0516279	0.37642	0.513549	4.66149e-43	0.440683	0.0587735	-0.0268431	-0.0233794	0.526224	0.0301524	0.0303306	0.0357691	0.035945	-0.000415975	0.117963	-0.0863823	0.0326961	-0.0935946	0.0468357	0.455663	0.596784	0.058442	-0.0275876	-0.0240317	0.525475	0.0304987	0.0298987	0.0355723	0.0352637	-0.000525178	0.116907	-0.0851277	0.0308666	-0.0950116	0.0465011	0.455003	0.595208
Change in household composition	Subcortical volume	Right	accumbens	780	0.841507	0.295479	0.291866	81.7838	2.16198	-1.70436	0.502784	15.371	0.0309233	0.0887116	0.615258	9.01018e-47	0.440683	0.0650464	-0.0515813	0.0179448	0.551301	0.0300865	0.0302643	0.0356909	0.0358664	0.00598627	0.124106	-0.11099	0.00782777	-0.0521169	0.0880065	0.480895	0.621707	0.0649368	-0.0514661	0.017418	0.551815	0.0301863	0.0303106	0.0347597	0.0354661	0.00532616	0.123806	-0.112061	0.00801251	-0.0510347	0.0859913	0.48308	0.622031
Change in household composition	Cortical thickness	Right	caudal anterior cingulate cortex	780	0.98252	0.0395789	0.0346537	8.03594	1.71659	-2.19998	1.73017	4.03699	0.086452	0.0281009	0.0839953	5.94821e-05	0.440683	0.0604115	-0.0783467	0.0610391	0.144635	0.0351928	0.0356125	0.0352792	0.0358274	-0.00867239	0.129495	-0.148254	-0.0084391	-0.00821439	0.130293	0.0743055	0.214965	0.0608756	-0.0790956	0.0613447	0.144639	0.0357644	0.0356353	0.0350531	0.0354292	-0.00939613	0.129263	-0.15016	-0.00966632	-0.00771893	0.129472	0.0746776	0.214553
Change in household composition	Cortical surface area	Left	rostral middle frontal gyrus	780	0.598519	0.643603	0.641775	352.143	-1.59925	1.92725	0.0510088	31.4116	0.110171	0.0543114	0.959332	1.27643e-140	0.440683	-0.034223	0.041334	0.00129405	0.798545	0.0213995	0.0214471	0.0253691	0.025422	-0.0762304	0.00778433	-0.00076695	0.0834349	-0.0485057	0.0510938	0.748642	0.848449	-0.0340895	0.0411592	0.00142538	0.798657	0.021414	0.0212466	0.025375	0.0256189	-0.075917	0.00681777	5.03068e-05	0.0828601	-0.0479027	0.051388	0.74794	0.847643
Change in household composition	Cortical surface area	Left	pars opercularis	780	0.868279	0.249937	0.246091	64.9782	1.60212	0.931743	0.609012	13.7192	0.109535	0.351757	0.542694	1.57357e-38	0.440683	0.0497369	0.0289899	0.0224136	0.505963	0.0310445	0.0311137	0.0368033	0.03688	-0.0112037	0.110678	-0.0320865	0.0900664	-0.0498316	0.0946589	0.433567	0.578359	0.0503615	0.0289534	0.0226435	0.506138	0.0308812	0.0310357	0.0364626	0.0368256	-0.00999877	0.112336	-0.0323773	0.0896492	-0.0497888	0.0943038	0.431294	0.579536
Change in household composition	Cortical thickness	Left	pars opercularis	780	0.762246	0.421945	0.418981	142.338	-2.35864	-0.32948	-1.0669	23.1501	0.018588	0.741881	0.286345	1.1658e-90	0.440683	-0.0643974	-0.009103	-0.029201	0.64346	0.0273028	0.0276284	0.0273699	0.0277952	-0.117993	-0.0108017	-0.0633378	0.0451318	-0.0829283	0.0245263	0.588898	0.698022	-0.0641477	-0.00910499	-0.028785	0.643993	0.0272871	0.0278222	0.0274805	0.0277075	-0.116722	-0.011015	-0.064008	0.0450008	-0.0830531	0.0247571	0.589637	0.698151
Change in household composition	Cortical surface area	Left	pars triangularis	780	0.837586	0.302029	0.298449	84.3811	1.73296	1.43634	-1.40649	14.4467	0.083498	0.151306	0.159976	4.2861e-42	0.440683	0.0518971	0.0431101	-0.0499337	0.513959	0.0299471	0.0300138	0.0355023	0.0355763	-0.00688932	0.110684	-0.0158073	0.102028	-0.119625	0.0197577	0.444123	0.583796	0.0519393	0.0423368	-0.0497872	0.51333	0.0297297	0.0300938	0.0349076	0.0354789	-0.00514648	0.109943	-0.0156199	0.104014	-0.115423	0.0200834	0.44452	0.585252
Change in household composition	Cortical thickness	Left	pars triangularis	780	0.798427	0.365767	0.362514	112.458	-2.38564	-0.216633	0.235005	20.4501	0.0172873	0.828551	0.814267	9.38758e-75	0.440683	-0.0682264	-0.00626932	0.00673736	0.595396	0.0285988	0.0289398	0.028669	0.0291145	-0.124366	-0.0120866	-0.0630785	0.0505398	-0.0495402	0.0630149	0.538244	0.652548	-0.0684204	-0.00642237	0.00643376	0.595559	0.0283343	0.0291384	0.0284897	0.0286469	-0.123734	-0.0138173	-0.0640584	0.0496664	-0.0495858	0.0611929	0.5396	0.652692
Change in housing	Cortical thickness	Right	pars opercularis	780	0.853257	0.275667	0.271953	74.2134	2.16558	-0.718218	-0.561854	16.7826	0.0306456	0.472838	0.574377	3.35373e-54	0.49033	0.0661338	-0.0221968	-0.0172173	0.521691	0.0305386	0.0309054	0.0306436	0.0310852	0.00618623	0.126081	-0.0828644	0.0384708	-0.0773711	0.0429365	0.46067	0.582711	0.0658521	-0.0218748	-0.0167005	0.521647	0.0304043	0.0308095	0.0308272	0.0306484	0.00522796	0.124527	-0.0824613	0.0374238	-0.075972	0.0451362	0.461228	0.581609
Any adverse childhood experience	Cortical thickness	Left	pars opercularis	699	0.77416	0.404086	0.400676	118.497	-1.58368	-0.14266	-1.04369	21.4035	0.113719	0.8866	0.296989	1.49667e-78	0.49623	-0.0462947	-0.00422227	-0.0306695	0.638014	0.0292324	0.0295967	0.0293856	0.0298088	-0.103688	0.0110991	-0.0623314	0.0538868	-0.0883642	0.0270251	0.579488	0.696539	-0.0462132	-0.00361504	-0.0307524	0.637911	0.0285902	0.0291165	0.0291819	0.0299368	-0.102716	0.010247	-0.0605084	0.0530656	-0.0876863	0.0261867	0.577621	0.696666
Change in household composition	Cortical surface area	Left	caudal anterior cingulate cortex	780	0.845128	0.289404	0.285759	79.4173	1.49495	-0.710121	4.56981	16.8925	0.135331	0.477841	5.6735e-06	8.58848e-55	0.499685	0.0451726	-0.0215053	0.163699	0.606385	0.0302167	0.030284	0.035822	0.0358966	-0.0141432	0.104488	-0.0809532	0.0379425	0.0933806	0.234018	0.53592	0.67685	0.0453335	-0.0219238	0.162896	0.606027	0.0299322	0.0298473	0.0354265	0.0355341	-0.0133754	0.104154	-0.080717	0.0359541	0.0941705	0.233281	0.534836	0.675625
Change in housing	Subcortical volume	Left	hippocampus	780	0.75667	0.430371	0.42745	147.328	1.86892	1.41162	-0.691749	19.716	0.0620079	0.15846	0.489301	1.59719e-70	0.499994	0.0505819	0.0384051	-0.0222098	0.636035	0.0270647	0.0272064	0.0321067	0.0322598	-0.0025464	0.10371	-0.0150013	0.0918115	-0.0852356	0.040816	0.572709	0.699362	0.0507892	0.0382143	-0.0216387	0.636442	0.0265791	0.0268802	0.0319573	0.0318958	-0.00112783	0.102777	-0.0153095	0.0896937	-0.0834736	0.0419619	0.572362	0.698758
Change in housing	Cortical thickness	Right	medial orbitofrontal cortex	780	0.925244	0.148292	0.143924	33.9516	1.86541	-4.46848	-1.11592	9.82978	0.0624993	9.0438e-06	0.264799	1.412e-21	0.499994	0.0617732	-0.149751	-0.0370809	0.33134	0.0331151	0.0335128	0.033229	0.0337077	-0.00323205	0.126778	-0.215537	-0.0839655	-0.10231	0.0281479	0.265171	0.397508	0.0622108	-0.150823	-0.0371161	0.33101	0.0331548	0.0336359	0.0340048	0.0335534	-0.00127573	0.127682	-0.216869	-0.0857013	-0.104041	0.0306988	0.264204	0.396524
Change in housing	Cortical thickness	Left	pars triangularis	780	0.799386	0.364242	0.360982	111.72	-1.95111	-0.0577757	0.236671	20.5042	0.0514017	0.953942	0.812975	4.56477e-75	0.499994	-0.0558223	-0.00167285	0.00679456	0.597134	0.0286105	0.0289542	0.028709	0.0291226	-0.111985	0.000340474	-0.0585102	0.0551645	-0.0495614	0.0631505	0.539967	0.654302	-0.0553702	-0.00219371	0.00706525	0.597549	0.0286963	0.0290385	0.0286257	0.02902	-0.111373	-0.000573823	-0.0605734	0.053901	-0.0487606	0.0638279	0.540556	0.654205
Family issues with police, justice or child protective services	Subcortical volume	Left	amygdala	780	0.760314	0.424872	0.421923	144.055	2.56768	3.89439	-3.98227	17.0731	0.0104235	0.000106882	7.46417e-05	9.08517e-56	0.500327	0.0698624	0.106609	-0.128365	0.55314	0.0272084	0.0273751	0.0322341	0.0323983	0.016452	0.123273	0.0528716	0.160347	-0.191641	-0.0650891	0.489542	0.616739	0.0699222	0.10696	-0.129031	0.552522	0.0269921	0.0273667	0.0325587	0.0325493	0.0175815	0.123479	0.054382	0.160824	-0.193125	-0.0658027	0.488287	0.616364
Any adverse childhood experience	Subcortical volume	Right	hippocampus	699	0.745911	0.446783	0.443617	141.13	1.53387	0.683835	-0.984451	18.9722	0.125514	0.494306	0.325235	4.61497e-65	0.502057	0.0432067	0.0193615	-0.0332153	0.643998	0.0281684	0.028313	0.0337399	0.0339442	-0.0120982	0.0985115	-0.0362273	0.0749502	-0.099459	0.0330284	0.577353	0.710643	0.0424517	0.0191204	-0.0321413	0.644846	0.027886	0.0278828	0.0332829	0.0340945	-0.0124116	0.0962073	-0.0373099	0.0729524	-0.0964735	0.0330526	0.578279	0.711672
Exposure to violence	Cortical surface area	Right	rostral middle frontal gyrus	780	0.608018	0.6322	0.630314	335.179	2.2926	2.34845	-0.291826	30.4132	0.0221362	0.0191007	0.770497	1.36917e-134	0.505672	0.049876	0.0511401	-0.00752887	0.785259	0.0217552	0.0217761	0.0257991	0.0258197	0.00717039	0.0925816	0.00839332	0.0938868	-0.0581728	0.0431151	0.734575	0.835944	0.0500422	0.0512305	-0.00791945	0.785224	0.0217175	0.0217789	0.0254766	0.0254549	0.00908038	0.0939678	0.00759206	0.0935646	-0.0571788	0.0409928	0.734913	0.834819
Exposure to violence	Cortical surface area	Right	pars orbitalis	780	0.746389	0.445746	0.442903	156.824	-2.15326	1.99078	-3.96203	18.3681	0.0316045	0.0468533	8.11274e-05	6.79082e-63	0.505672	-0.0575052	0.0532174	-0.125479	0.58219	0.0267061	0.0267319	0.0316704	0.0316957	-0.10993	-0.00508072	0.000742412	0.105692	-0.187648	-0.0633097	0.519971	0.644409	-0.0578169	0.0532802	-0.126138	0.581572	0.0266271	0.0264308	0.032278	0.0317004	-0.109	-0.00535028	0.0023162	0.106042	-0.189391	-0.0634849	0.518086	0.642251
Divorce or conflict in the family	Cortical surface area	Right	caudal anterior cingulate cortex	780	0.826124	0.321001	0.317519	92.1875	-2.56299	1.22661	2.05271	16.827	0.0105639	0.22034	0.0404336	1.93706e-54	0.507069	-0.0757336	0.0362873	0.0718942	0.590344	0.0295489	0.0295835	0.035024	0.0350832	-0.133738	-0.0177288	-0.0217853	0.0943599	0.00314174	0.140647	0.521475	0.659212	-0.0760565	0.0362684	0.0724445	0.590898	0.0296336	0.0292747	0.0358245	0.0353784	-0.132336	-0.0189882	-0.0221318	0.0922682	0.00398172	0.141971	0.522366	0.659457
Change in housing	Cortical thickness	Right	superior frontal gyrus	780	0.724239	0.478153	0.475477	178.673	1.60901	-0.0370977	0.812522	26.1401	0.108018	0.970417	0.41674	1.13928e-108	0.512483	0.0417072	-0.00097316	0.0211338	0.689705	0.025921	0.0262323	0.0260102	0.0263849	-0.00917597	0.0925904	-0.0524675	0.0505212	-0.0299244	0.072192	0.637911	0.741499	0.0416539	-0.00123294	0.0205812	0.689922	0.0257874	0.0253393	0.0255016	0.0261097	-0.00924811	0.0919024	-0.0511434	0.0493131	-0.0286724	0.0710797	0.638476	0.740988
Change in housing	Subcortical volume	Left	accumbens	780	0.843691	0.291818	0.288186	80.3529	1.77955	-1.01211	-0.670431	14.6155	0.0755385	0.311798	0.502781	6.16354e-43	0.512483	0.053702	-0.0307027	-0.0240009	0.525717	0.0301772	0.0303352	0.0357991	0.0359699	-0.00553624	0.11294	-0.0902511	0.0288457	-0.0942749	0.0462732	0.455108	0.596326	0.0537309	-0.0306852	-0.025096	0.524985	0.0301116	0.030997	0.0358546	0.036082	-0.0041487	0.111447	-0.0900616	0.0300904	-0.0959208	0.0443728	0.454066	0.597034
Change in housing	Cortical thickness	Right	caudal anterior cingulate cortex	780	0.982828	0.0389773	0.034049	7.90884	1.56733	-2.31935	1.72265	4.00435	0.117444	0.0206336	0.0853481	6.81298e-05	0.512483	0.0551323	-0.0825654	0.0608045	0.143378	0.035176	0.0355985	0.035297	0.0358056	-0.0139186	0.124183	-0.152446	-0.0126851	-0.00848397	0.130093	0.0730915	0.213665	0.0547532	-0.0831063	0.0608058	0.14315	0.0349046	0.0352363	0.0355078	0.0358528	-0.0120148	0.125239	-0.151566	-0.0135974	-0.0092135	0.130407	0.072779	0.214142
Change in housing	Cortical surface area	Left	pars opercularis	780	0.868246	0.249994	0.246148	64.998	1.6206	0.821863	0.585211	13.692	0.105508	0.411406	0.558575	2.12751e-38	0.512483	0.0503363	0.0255654	0.0215479	0.505151	0.0310603	0.0311066	0.0368208	0.0368938	-0.0106354	0.111308	-0.0354972	0.086628	-0.0507317	0.0938276	0.432728	0.577574	0.0507547	0.02598	0.0216144	0.50579	0.0304714	0.0313422	0.0372612	0.0365787	-0.00959425	0.110336	-0.0349106	0.0886125	-0.0523336	0.0935071	0.432668	0.57476
Change in housing	Cortical thickness	Right	pars orbitalis	780	0.873609	0.240701	0.236807	61.8158	1.62899	-1.10811	1.40119	14.9913	0.103719	0.268156	0.161555	7.85059e-45	0.512483	0.0509337	-0.0350634	0.0439618	0.477124	0.031267	0.0316426	0.0313746	0.0318266	-0.0104438	0.112311	-0.0971781	0.0270513	-0.0176268	0.10555	0.414648	0.5396	0.0510653	-0.034493	0.0431256	0.477573	0.0312696	0.0320247	0.0315725	0.031697	-0.00904487	0.112941	-0.0963965	0.0288013	-0.0201549	0.103947	0.415828	0.539361
Accumulated adverse childhood experiences	Cortical surface area	Left	rostral anterior cingulate cortex	699	0.71609	0.490132	0.487214	167.986	2.01578	1.1835	3.27739	22.9823	0.044205	0.237011	0.00109952	1.70851e-87	0.52827	0.0545448	0.0320433	0.106547	0.747764	0.0270589	0.0270749	0.0325096	0.0325366	0.00141837	0.107671	-0.0211146	0.0852011	0.0427186	0.170375	0.683883	0.811645	0.0546574	0.0319609	0.10641	0.747439	0.0268155	0.0271208	0.0329516	0.0326343	0.00272565	0.107656	-0.0214771	0.084297	0.0419384	0.169866	0.683241	0.810411
Accumulated adverse childhood experiences	Subcortical volume	Left	pallidum	699	0.802714	0.359316	0.35565	98.0053	1.98967	2.31831	-0.685878	15.6643	0.0470167	0.0207204	0.493018	1.26742e-47	0.52827	0.0603265	0.0706366	-0.0249355	0.571687	0.0303199	0.0304691	0.0363556	0.0364962	0.00079755	0.119856	0.0108147	0.130458	-0.0963148	0.0464438	0.500032	0.643342	0.0604704	0.072337	-0.0244819	0.571824	0.0308142	0.0305438	0.0363403	0.0366257	-0.000586609	0.120444	0.0132875	0.132666	-0.0968773	0.0464406	0.501062	0.643741
Accumulated adverse childhood experiences	Subcortical volume	Right	accumbens	699	0.836835	0.303691	0.299707	76.2163	2.1129	-2.07906	0.691493	14.8286	0.0349636	0.0379763	0.489485	1.87331e-43	0.52827	0.0667859	-0.0660395	0.0262083	0.564192	0.0316087	0.0317642	0.037901	0.0380475	0.00472653	0.128845	-0.128404	-0.00367486	-0.0482051	0.100622	0.489491	0.638893	0.0673642	-0.0657922	0.0270054	0.564407	0.0318316	0.0318317	0.0377009	0.0385388	0.00475794	0.129786	-0.126819	-0.00376885	-0.0469243	0.101323	0.490511	0.641282
Accumulated adverse childhood experiences	Cortical surface area	Left	pars opercularis	699	0.871389	0.245002	0.240681	56.7074	1.92848	0.486369	0.331859	12.538	0.0542004	0.626858	0.740095	1.13331e-32	0.52827	0.0634992	0.0160242	0.0131283	0.496415	0.0329271	0.0329466	0.03956	0.0395928	-0.0011487	0.128147	-0.048662	0.0807104	-0.0645423	0.090799	0.41868	0.57415	0.0635185	0.0160107	0.0113199	0.495449	0.0328874	0.0328572	0.039779	0.0397602	-0.000137222	0.127015	-0.0485273	0.0806165	-0.0649373	0.089766	0.415409	0.572007
Accumulated adverse childhood experiences	Cortical surface area	Left	pars triangularis	699	0.843148	0.293147	0.289102	72.4726	1.92187	1.41311	-1.18939	13.2271	0.0550281	0.158068	0.234691	8.32574e-36	0.52827	0.0612308	0.0450484	-0.0455272	0.506726	0.03186	0.0318788	0.0382779	0.0383096	-0.00132192	0.123783	-0.0175414	0.107638	-0.120681	0.0296261	0.43151	0.581942	0.0618398	0.0455099	-0.0462454	0.506368	0.0318235	0.031152	0.0380654	0.0376264	0.000775948	0.124084	-0.0164302	0.106503	-0.118547	0.0284361	0.43178	0.578533
Bereavement	Cortical thickness	Left	superior frontal gyrus	780	0.690721	0.525338	0.522904	215.819	-2.54729	0.703327	1.07354	28.6266	0.0110473	0.482062	0.283361	9.2334e-124	0.530271	-0.062906	0.0175937	0.0266283	0.719805	0.0246953	0.0250149	0.0248042	0.0251446	-0.111383	-0.0144289	-0.0315109	0.0666982	-0.0220626	0.0753193	0.670446	0.769164	-0.0628516	0.0177452	0.0267125	0.719224	0.0250227	0.0252409	0.0248499	0.0248511	-0.111345	-0.013345	-0.0327107	0.0677164	-0.0227584	0.0749417	0.670438	0.76776
Accumulated adverse childhood experiences	Subcortical volume	Left	accumbens	699	0.838883	0.300279	0.296275	74.9925	1.70003	-1.295	-0.0671083	14.34	0.0895701	0.195746	0.946515	4.53169e-41	0.552662	0.0538673	-0.0412355	-0.00254969	0.546937	0.0316861	0.0318419	0.0379937	0.0381406	-0.00834399	0.116078	-0.103753	0.0212818	-0.0771452	0.0720458	0.472053	0.621821	0.0534365	-0.0414453	-0.00259334	0.547218	0.0319301	0.0312854	0.0380455	0.0384747	-0.00823166	0.116747	-0.10066	0.0203866	-0.0770178	0.0722025	0.471262	0.619936
Accumulated adverse childhood experiences	Cortical surface area	Left	caudal anterior cingulate cortex	699	0.844084	0.291577	0.287523	71.9245	1.73699	-0.866077	4.21134	15.8951	0.0828288	0.386745	2.87063e-05	8.55425e-49	0.552662	0.055402	-0.0276402	0.16138	0.609611	0.0318953	0.0319142	0.0383204	0.0383521	-0.00722014	0.118024	-0.0902994	0.0350191	0.0861432	0.236617	0.534311	0.68491	0.0553437	-0.0274313	0.161318	0.609928	0.032017	0.0314517	0.0377647	0.0379598	-0.00773771	0.118295	-0.08924	0.0347341	0.0870265	0.234566	0.535031	0.68312
Accumulated adverse childhood experiences	Cortical thickness	Right	pars opercularis	699	0.854296	0.274332	0.270179	66.0625	1.68668	-0.956694	-0.599899	15.7773	0.0921103	0.339052	0.548768	3.39355e-48	0.552662	0.054467	-0.0312424	-0.0194793	0.518955	0.0322924	0.0326566	0.032471	0.0328925	-0.00893463	0.117869	-0.0953592	0.0328744	-0.0832318	0.0442731	0.454375	0.583535	0.0545961	-0.031471	-0.0198678	0.518839	0.032516	0.0326486	0.0326936	0.03284	-0.00908667	0.117233	-0.0955444	0.0317713	-0.0846044	0.0445389	0.45563	0.581313
Any adverse childhood experience	Subcortical volume	Left	accumbens	699	0.839376	0.299456	0.295448	74.6992	1.43726	-1.30432	-0.00290488	14.2889	0.151092	0.192553	0.997683	8.00382e-41	0.557878	0.0455583	-0.0415567	-0.000110291	0.545801	0.031698	0.0318608	0.0379677	0.0381976	-0.0166765	0.107793	-0.104111	0.0209975	-0.0746546	0.074434	0.470805	0.620797	0.0453825	-0.0415877	-0.000611354	0.544894	0.0314767	0.0307557	0.0374316	0.0377268	-0.0179294	0.106922	-0.101228	0.018676	-0.0740145	0.0725794	0.471092	0.617304
Accumulated adverse childhood experiences	Subcortical volume	Left	hippocampus	699	0.748532	0.442888	0.4397	138.921	1.34662	1.29905	-0.778175	18.9579	0.178539	0.194356	0.436729	5.52225e-65	0.560239	0.0380734	0.0369091	-0.0263814	0.645189	0.0282733	0.0284124	0.0339016	0.0340327	-0.0174374	0.0935843	-0.0188748	0.092693	-0.0929426	0.0401798	0.578371	0.712008	0.0377527	0.0370667	-0.0267743	0.64458	0.0279574	0.0280342	0.0335428	0.0334937	-0.0170231	0.0935392	-0.0171908	0.0936209	-0.0927146	0.0394964	0.579579	0.709703
Accumulated adverse childhood experiences	Cortical thickness	Left	rostral anterior cingulate cortex	699	0.913438	0.170378	0.165631	35.8882	-1.11829	-3.69796	3.46882	9.57906	0.263826	0.000234378	0.000554813	1.66385e-20	0.560239	-0.0386124	-0.129123	0.120434	0.336892	0.034528	0.0349174	0.034719	0.0351696	-0.106403	0.0291786	-0.197679	-0.0605678	0.0522678	0.1886	0.267841	0.405942	-0.0374472	-0.129216	0.120542	0.337957	0.0338525	0.0343025	0.0345983	0.0345158	-0.104699	0.0277497	-0.19597	-0.0634102	0.054679	0.189317	0.270618	0.404605
Accumulated adverse childhood experiences	Cortical thickness	Right	rostral anterior cingulate cortex	699	0.966903	0.070419	0.0650995	13.2379	1.15123	-3.20451	1.80323	5.35497	0.25003	0.00141443	0.0717826	1.16218e-07	0.560239	0.0420764	-0.118442	0.0662707	0.199355	0.0365489	0.0369612	0.0367511	0.0372281	-0.0296825	0.113835	-0.191011	-0.0458742	-0.0058851	0.138427	0.126263	0.272448	0.0419504	-0.117914	0.0668096	0.200305	0.0360705	0.0365971	0.0365298	0.0371846	-0.0279975	0.113071	-0.190044	-0.0468134	-0.0049348	0.13795	0.125798	0.27354
[truncated: 546 more rows]

## Sheet: S4_T1w_global_measures
Adverse childhood experience	Brain measure	Hemisphere	DF	Residual_SE	Mulitple_R2	Adjusted_R2	F	t_ACE	t_age	t_sex	p_uncorr_ACE	p_uncorr_age	p_uncorr_sex	p_FDR_ACE	beta_ACE	beta_age	beta_sex	SE_ACE	SE_age	SE_sex	CI95_lower_ACE	CI95_upper_ACE	CI95_lower_age	CI95_upper_age	CI95_lower_sex	CI95_upper_sex	NPB_mean_ACE	NPB_mean_age	NPB_mean_sex	NPB_sd_ACE	NPB_sd_age	NPB_sd_sex	NPB_CI95_lower_ACE	NPB_CI95_upper_ACE	NPB_CI95_lower_age	NPB_CI95_upper_age	NPB_CI95_lower_sex	NPB_CI95_upper_sex
[truncated: 91 more rows]

[truncated: 1 more sheets: S5_DWI_global_measures]
